# Supplementary material for: CRISPR-RfxCas13d screening uncovers Bckdk as a post-translational regulator of maternal-to-zygotic transition in teleosts
Source: EMBO J. 2025 Nov 18;44(23):7021–59. doi: 10.1038/s44318-025-00617-8 (PMC12669676; doi:10.1038/s44318-025-00617-8)
Supplement: Supplementary file 2 — Dataset EV1 [file 44318_2025_617_MOESM2_ESM.xlsx]

## Sheet: Dataset Legends
	Dataset EV1:	Summary of Candidates, Constructs and Reagents.
	Tab1:	Maternal screening candidates: gene information and gRNAs employed
	Tab2:	Translation data (RPKM) of the selected candidates
	Tab3:	RNA levels (TPM) of the selected candidates
	Tab4:	gRNAs against bckdk mRNA employed for further validation
	Tab5:	PCR primers used in this study
	Tab6:	miR-430 duplexes used in this study for genetic complementation of miR-430 function
	Tab7:	ORF of phf10 used to generate the plasmid construct
	Tab8:	Plasmid used in this study

## Sheet: Maternal_screening_info
Gene_ID	Gene_symbol	Gene_name	gRNA-1	gRNA-2	gRNA-3
ENSDARG00000099635	akap8l	A kinase (PRKA) anchor protein 8-like	UACCCCUACCAACUGGUCGGGGUUUGAAACGGAGCCGUACCCGCCACCACCAC	UACCCCUACCAACUGGUCGGGGUUUGAAACGCGGCCAAAGCCACGCCCCCCGG	UACCCCUACCAACUGGUCGGGGUUUGAAACGACGGCUGACCUUUCAAAGAAGC
ENSDARG00000069037	akip1	A kinase (PRKA) interacting protein 1	UACCCCUACCAACUGGUCGGGGUUUGAAACUAACAGACCUUCUCUUUGCUUUC	UACCCCUACCAACUGGUCGGGGUUUGAAACUCCGGUGCACAGAUGUGUAAUAU	UACCCCUACCAACUGGUCGGGGUUUGAAACAUCCUCUGCUUCUGACAAACCUG
ENSDARG00000039969	akirin1	akirin 1	UACCCCUACCAACUGGUCGGGGUUUGAAACUGCACCUCCUCCGCUUGGGGGAC	UACCCCUACCAACUGGUCGGGGUUUGAAACGGUAAGGGCGGGACUGGAGCUCU	UACCCCUACCAACUGGUCGGGGUUUGAAACUCAGUAUUUGUUCGUACUCUUCA
ENSDARG00000029305	baiap2l1a	BAR/IMD domain containing adaptor protein 2 like 1a	UACCCCUACCAACUGGUCGGGGUUUGAAACUCUUUGUGGAACCUCUUGAAAGA	UACCCCUACCAACUGGUCGGGGUUUGAAACCAUUGAAGUCCGCAGACCCUCAA	UACCCCUACCAACUGGUCGGGGUUUGAAACUCUCCAUCCUCAAAGCUCAGCAG
ENSDARG00000016904	bckdk	branched chain ketoacid dehydrogenase kinase	UACCCCUACCAACUGGUCGGGGUUUGAAACCGCCAUGAGCCCCGGUCACCGGA	UACCCCUACCAACUGGUCGGGGUUUGAAACGUCGCUCAGCAUGUGGUAGGCCC	UACCCCUACCAACUGGUCGGGGUUUGAAACGGUGGCCCUCAUGGCGUUCUUCA
ENSDARG00000043451	cab39	calcium binding protein 39	UACCCCUACCAACUGGUCGGGGUUUGAAACCUGCGACGAGUGUGCUGAGCAGG	UACCCCUACCAACUGGUCGGGGUUUGAAACAGCAAAUCUUUAAAAGUGGCGAA	UACCCCUACCAACUGGUCGGGGUUUGAAACAGGAUGGGCGGAGUCUUGUUGGG
ENSDARG00000036658	cab39l	calcium binding protein 39-like	UACCCCUACCAACUGGUCGGGGUUUGAAACCCACCUGAGGAGUCUCAUACCCU	UACCCCUACCAACUGGUCGGGGUUUGAAACAGUGGCAAAUGCGUCAGAUGCGA	UACCCCUACCAACUGGUCGGGGUUUGAAACUGAAGUUGUGUCUGUCAAGGAGC
ENSDARG00000021374	cab39l1	calcium binding protein 39, like 1	UACCCCUACCAACUGGUCGGGGUUUGAAACAGCCUUUCAGCAGCAUAAAGAGG	UACCCCUACCAACUGGUCGGGGUUUGAAACUCUCCCAAGAGCUUCAGAGACUG	UACCCCUACCAACUGGUCGGGGUUUGAAACGAAAGUGGCUCAGGAACUCCACC
ENSDARG00000021811	calm1a	calmodulin 1a (phosphorylase kinase, delta)	UACCCCUACCAACUGGUCGGGGUUUGAAACGCAUCACUGUGCCCAGCUCCUUG	UACCCCUACCAACUGGUCGGGGUUUGAAACAACACUCGGAAAGCUUCGCGGAU	UACCCCUACCAACUGGUCGGGGUUUGAAACUGACCGUCACCGUCGAUGUCAGC
ENSDARG00000031427	calm2a	calmodulin 2a (phosphorylase kinase, delta)	UACCCCUACCAACUGGUCGGGGUUUGAAACAACUCUUUGGUAGUAAUUGUACC	UACCCCUACCAACUGGUCGGGGUUUGAAACAUCCUUAUCAAAGACACGGAAUG	UACCCCUACCAACUGGUCGGGGUUUGAAACCCUGUCCGUCUCCAUCAAUGUCU
ENSDARG00000071395	camk2g1	calcium/calmodulin-dependent protein kinase (CaM kinase) II gamma 1	UACCCCUACCAACUGGUCGGGGUUUGAAACGCGACGAUGUCCUCAAACAACUC	UACCCCUACCAACUGGUCGGGGUUUGAAACGGCCGUGUUGCUUUCUUUCAUGG	UACCCCUACCAACUGGUCGGGGUUUGAAACUAUAUGCCUCAAAGUCUCCAUUG
ENSDARG00000035781	ctdnep1b	CTD nuclear envelope phosphatase 1b	UACCCCUACCAACUGGUCGGGGUUUGAAACUAAAACGUCAUAUCGCACUGUCU	UACCCCUACCAACUGGUCGGGGUUUGAAACGACCACCUCCAGGAAGAAGUCCA	UACCCCUACCAACUGGUCGGGGUUUGAAACAUAACUACACUUGAUAAGUCAUC
ENSDARG00000061587	ctdspl2a	CTD (carboxy-terminal domain, RNA polymerase II, polypeptide A) small phosphatase like 2a	UACCCCUACCAACUGGUCGGGGUUUGAAACAACACGGCUUCUCUUCGCAGGAG	UACCCCUACCAACUGGUCGGGGUUUGAAACCCCAGUCCUCUUCAUAAGUCCCC	UACCCCUACCAACUGGUCGGGGUUUGAAACAACCAAAGUCUCAUCUAGAUCGA
ENSDARG00000062116	ctdsplb	CTD (carboxy-terminal domain, RNA polymerase II, polypeptide A) small phosphatase-like b	UACCCCUACCAACUGGUCGGGGUUUGAAACUAAUGUUAACCUCAGGGAGGAGG	UACCCCUACCAACUGGUCGGGGUUUGAAACCAAUCUCCACUGGGACGAUGAAA	UACCCCUACCAACUGGUCGGGGUUUGAAACUCUUCAGACUGCUGUUAGACAGC
ENSDARG00000054334	dctpp1	dCTP pyrophosphatase 1	UACCCCUACCAACUGGUCGGGGUUUGAAACGGUAGACCCUCCGCCACCUCCCC	UACCCCUACCAACUGGUCGGGGUUUGAAACAGUCCUUGUAUUCAGUGUAUUUC	UACCCCUACCAACUGGUCGGGGUUUGAAACGAACUCAGCCUGCAUGCGGCGGA
ENSDARG00000040059	gbp	glycogen synthase kinase binding protein	UACCCCUACCAACUGGUCGGGGUUUGAAACAAUCCACCGUCACCGACUGUUCC	UACCCCUACCAACUGGUCGGGGUUUGAAACAACGGAUGCACCGCUGACCGCCC	UACCCCUACCAACUGGUCGGGGUUUGAAACGUGCGGAUCGUCCUCGUCGAUUU
ENSDARG00000036482	hexim1	HEXIM P-TEFb complex subunit 1	UACCCCUACCAACUGGUCGGGGUUUGAAACAUGCACAUCUCCUGACACCAAAC	UACCCCUACCAACUGGUCGGGGUUUGAAACCGUUUUGUCUGCAGGAAACCCGU	UACCCCUACCAACUGGUCGGGGUUUGAAACUCAGCUCGGCUGAGACUGAUUGA
ENSDARG00000002994	itpkca	inositol-trisphosphate 3-kinase Ca	UACCCCUACCAACUGGUCGGGGUUUGAAACGCUCUGCUCGCACUCGCAGGUCA	UACCCCUACCAACUGGUCGGGGUUUGAAACCCUGCUCAUCCCGCUGAGUCACG	UACCCCUACCAACUGGUCGGGGUUUGAAACCACAAAGUCUUCCAGAGCUUGGA
ENSDARG00000008803	marcksb	myristoylated alanine-rich protein kinase C substrate b	UACCCCUACCAACUGGUCGGGGUUUGAAACGACGAGACUGCUGCCGAAAAACC	UACCCCUACCAACUGGUCGGGGUUUGAAACAGCUUUUGGUUCCUCAGCUUUGG	UACCCCUACCAACUGGUCGGGGUUUGAAACUCUACAAACUGUUCAGCGAUGUC
ENSDARG00000101362	mibp	muscle-specific beta 1 integrin binding protein	UACCCCUACCAACUGGUCGGGGUUUGAAACAGCGUCGAUCACAUCCCACUGUU	UACCCCUACCAACUGGUCGGGGUUUGAAACACCUGGAUGCCGUGGGAGCGAGC	UACCCCUACCAACUGGUCGGGGUUUGAAACAUGGUGAUGUAGUAAGAUUUGUC
ENSDARG00000018411	mknk1	MAPK interacting serine/threonine kinase 1	UACCCCUACCAACUGGUCGGGGUUUGAAACCAAAAAACUGAAUCAGCUCCAGA	UACCCCUACCAACUGGUCGGGGUUUGAAACUCCCUGACCACACGACUCGCUUC	UACCCCUACCAACUGGUCGGGGUUUGAAACCUUCUUCCUGUUGCGACAGCUGC
ENSDARG00000011373	mknk2a	MAPK interacting serine/threonine kinase 2a	UACCCCUACCAACUGGUCGGGGUUUGAAACCAGCAUAAGCCCCUUCUCCAAGA	UACCCCUACCAACUGGUCGGGGUUUGAAACCUUCACUGGAGAAAUCCUGUCAC	UACCCCUACCAACUGGUCGGGGUUUGAAACCCAAGGCUCCACAGGUCACAUCG
ENSDARG00000018110	pak4	p21 protein (Cdc42/Rac)-activated kinase 4	UACCCCUACCAACUGGUCGGGGUUUGAAACCUGAUGAUCCAGAGUCACUGCGU	UACCCCUACCAACUGGUCGGGGUUUGAAACUGUGGCUCUCGCUGAGGUGAGCG	UACCCCUACCAACUGGUCGGGGUUUGAAACCACGGCCAUCAUGGGUGAGAAGA
ENSDARG00000056509	pdik1l	PDLIM1 interacting kinase 1 like	UACCCCUACCAACUGGUCGGGGUUUGAAACACGUUCUCUGGGGAGUGACAGCG	UACCCCUACCAACUGGUCGGGGUUUGAAACCGCUGCCCAGUUGCAGCAUGAAG	UACCCCUACCAACUGGUCGGGGUUUGAAACUUCUCCAGCAAAGCCUCCCCCAA
ENSDARG00000013881	pi4k2b	phosphatidylinositol 4-kinase type 2 beta	UACCCCUACCAACUGGUCGGGGUUUGAAACCUCCGUCAACACGCUUUCCGUCG	UACCCCUACCAACUGGUCGGGGUUUGAAACAGCACGGGCAGCAAACCUUAUGG	UACCCCUACCAACUGGUCGGGGUUUGAAACCAGCUUCAUGAUAGCCCUCCACA
ENSDARG00000055129	pim3	Pim-3 proto-oncogene, serine/threonine kinase	UACCCCUACCAACUGGUCGGGGUUUGAAACAUUUUCACCGGUAAGUGGUCGAU	UACCCCUACCAACUGGUCGGGGUUUGAAACCAGUGGCGAACCGCCUCCAAAAC	UACCCCUACCAACUGGUCGGGGUUUGAAACAAAAAGAGCCGUCCUCUCAGAAU
ENSDARG00000031020	pip4k2ca	phosphatidylinositol-5-phosphate 4-kinase, type II, gamma a	UACCCCUACCAACUGGUCGGGGUUUGAAACAUCGGGUCGCUCGCCCGGAACAC	UACCCCUACCAACUGGUCGGGGUUUGAAACGAUCAGCGUGCGGUCAUAGGACG	UACCCCUACCAACUGGUCGGGGUUUGAAACUUGAGCUUCUCCAUCAUCUUCUC
ENSDARG00000028896	plpp2b	phospholipid phosphatase 2b	UACCCCUACCAACUGGUCGGGGUUUGAAACUGCUACAACAACACACAUCACGU	UACCCCUACCAACUGGUCGGGGUUUGAAACGCACAAACUGCUAGGAAAUUGGG	UACCCCUACCAACUGGUCGGGGUUUGAAACAACCAACAUACACAGCAAAGGCC
ENSDARG00000075559	ppm1g	protein phosphatase, Mg2+/Mn2+ dependent, 1G	UACCCCUACCAACUGGUCGGGGUUUGAAACCCAGGAAGGCAUCUUCCAGGGCC	UACCCCUACCAACUGGUCGGGGUUUGAAACAUCGCCGAUAGCUCUGGAGAGGU	UACCCCUACCAACUGGUCGGGGUUUGAAACCAACACAUUCAGCGACAGCACCU
ENSDARG00000003486	ppp1caa	protein phosphatase 1, catalytic subunit, alpha isozyme a	UACCCCUACCAACUGGUCGGGGUUUGAAACCAGGCACGUCCGUGGGCCGCAUG	UACCCCUACCAACUGGUCGGGGUUUGAAACCCACCUGAUGCGCCCUACAUAUU	UACCCCUACCAACUGGUCGGGGUUUGAAACAAUUUCGCGGCGGGGUGACCGGG
ENSDARG00000071566	ppp1cab	protein phosphatase 1, catalytic subunit, alpha isozyme b	UACCCCUACCAACUGGUCGGGGUUUGAAACAAGAAAGAUUUCUCGAGAUUUUA	UACCCCUACCAACUGGUCGGGGUUUGAAACCGCAAAGAACUCGUAGCCAUCCU	UACCCCUACCAACUGGUCGGGGUUUGAAACUCAGAAUCUGAAAUGAGCACAUA
ENSDARG00000009142	ppp1r13bb	protein phosphatase 1, regulatory subunit 13Bb	UACCCCUACCAACUGGUCGGGGUUUGAAACGCCUGCCUGGCACAGGAACCUGG	UACCCCUACCAACUGGUCGGGGUUUGAAACAUGAACGGCCUCACUGCUACGGC	UACCCCUACCAACUGGUCGGGGUUUGAAACUCCCUCCCUCCAUCCCUCCAGCC
ENSDARG00000054007	ppp1r2	protein phosphatase 1, regulatory (inhibitor) subunit 2	UACCCCUACCAACUGGUCGGGGUUUGAAACUUAAUGGGUCGCGGUGCUGCCAU	UACCCCUACCAACUGGUCGGGGUUUGAAACGAGGUCAUCGCCGGGCAGCGCCG	UACCCCUACCAACUGGUCGGGGUUUGAAACCUCCUCCUCCAGCUCGUUGGCGA
ENSDARG00000044691	ppp1r3b	protein phosphatase 1, regulatory subunit 3B	UACCCCUACCAACUGGUCGGGGUUUGAAACGCCCUGCCAGGUAUCAUCAAGGC	UACCCCUACCAACUGGUCGGGGUUUGAAACCAGAGAAUAUCUUCACCACGGUC	UACCCCUACCAACUGGUCGGGGUUUGAAACUCUCGGUUUGAGCCGGUGUAAGU
ENSDARG00000022430	ppp1r8b	protein phosphatase 1, regulatory subunit 8b	UACCCCUACCAACUGGUCGGGGUUUGAAACAGAAAGAGUCUUUUCAGAUGUCU	UACCCCUACCAACUGGUCGGGGUUUGAAACUUCUCCCGAAUGGUGUAAACACG	UACCCCUACCAACUGGUCGGGGUUUGAAACAGGUUCUCCAGUUCGGUUUCUUC
ENSDARG00000070570	ppp4ca	protein phosphatase 4, catalytic subunit a	UACCCCUACCAACUGGUCGGGGUUUGAAACACUUGUGUGAUCUGCCUAGACUC	UACCCCUACCAACUGGUCGGGGUUUGAAACCACCACAUCACUACCAAACAGAU	UACCCCUACCAACUGGUCGGGGUUUGAAACUCAAAGGAAAUAGUCAGCAACAG
ENSDARG00000076439	ppp4cb	protein phosphatase 4, catalytic subunit b	UACCCCUACCAACUGGUCGGGGUUUGAAACUCCACAAAGUCUCCCAUAAAGAG	UACCCCUACCAACUGGUCGGGGUUUGAAACCGAUGGUUCUGAUCUGGUCCAGA	UACCCCUACCAACUGGUCGGGGUUUGAAACCUUCAGGAUCAGACCACAAAAGA
ENSDARG00000026540	ppp4r2a	protein phosphatase 4, regulatory subunit 2a	UACCCCUACCAACUGGUCGGGGUUUGAAACGGAUACACACAACUGACCACCAU	UACCCCUACCAACUGGUCGGGGUUUGAAACUACUCUUCACUGCACCACUGUGA	UACCCCUACCAACUGGUCGGGGUUUGAAACUCCUCCUCCUCCUCCGCUUGCUG
ENSDARG00000053447	ppp4r2b	protein phosphatase 4, regulatory subunit 2b	UACCCCUACCAACUGGUCGGGGUUUGAAACUUGAGAGCCUCCAGAAGAGUGUC	UACCCCUACCAACUGGUCGGGGUUUGAAACAUAAAUACAACUGACCACCAUCA	UACCCCUACCAACUGGUCGGGGUUUGAAACGCUGGGCUCUUCUGAAGAGUCAU
ENSDARG00000035676	ptp4a2b	protein tyrosine phosphatase 4A2b	UACCCCUACCAACUGGUCGGGGUUUGAAACGCGGUUCAUGUUGGCAAGACGUC	UACCCCUACCAACUGGUCGGGGUUUGAAACGAACGGCAAUGCAGCAUCCUGGC	UACCCCUACCAACUGGUCGGGGUUUGAAACGACCGUUGGCCUCCUUGAACCUC
ENSDARG00000074849	rac1a	Rac family small GTPase 1a	UACCCCUACCAACUGGUCGGGGUUUGAAACCCGACGACCACACACUUUAUGGC	UACCCCUACCAACUGGUCGGGGUUUGAAACAGGGUAGGAAAGCGGUCGAAGCC	UACCCCUACCAACUGGUCGGGGUUUGAAACGGAGACAUCUUCUCCUCCUCCUC
ENSDARG00000028401	rhogc	ras homolog gene family, member Gc	UACCCCUACCAACUGGUCGGGGUUUGAAACUCCCUGAGGCCUGUAACUUCGCG	UACCCCUACCAACUGGUCGGGGUUUGAAACUUGGGGUAGAGAACAGCCCGAAC	UACCCCUACCAACUGGUCGGGGUUUGAAACGCAACAACCAUUUGCAGAGACCA
ENSDARG00000076227	ror2	receptor tyrosine kinase-like orphan receptor 2	UACCCCUACCAACUGGUCGGGGUUUGAAACGAAGACGUAAUAGCAGAAGGACG	UACCCCUACCAACUGGUCGGGGUUUGAAACGUCACAGAGAUCCACUCGAACAU	UACCCCUACCAACUGGUCGGGGUUUGAAACGCAGCGGUCCCUCGUCCUUGUCU
ENSDARG00000035556	rps6ka3a	ribosomal protein S6 kinase a, polypeptide 3a	UACCCCUACCAACUGGUCGGGGUUUGAAACCUUCAGGGCUGAGGAACUGAGGC	UACCCCUACCAACUGGUCGGGGUUUGAAACACACUGAUCGGCCAUCAUCAAAG	UACCCCUACCAACUGGUCGGGGUUUGAAACUCCGAGACUCCAGAUAUCACAAG
ENSDARG00000060390	stk26	serine/threonine protein kinase 26	UACCCCUACCAACUGGUCGGGGUUUGAAACCCUUUAAACACCUCACCGAACGA	UACCCCUACCAACUGGUCGGGGUUUGAAACACCCGCAACCCCGAAAUCUGCCA	UACCCCUACCAACUGGUCGGGGUUUGAAACCAUCCGUGCCAUUGGGCUGCUUC
ENSDARG00000011312	stk3	serine/threonine kinase 3 (STE20 homolog, yeast)	UACCCCUACCAACUGGUCGGGGUUUGAAACGCCGAGAGACCAGAUAUCUGCCA	UACCCCUACCAACUGGUCGGGGUUUGAAACCAUUUCUUCACAAAAUCUGUGAA	UACCCCUACCAACUGGUCGGGGUUUGAAACCCAGCUCUCUCUGCUGCUCCUGC
ENSDARG00000010779	tlk2	tousled-like kinase 2	UACCCCUACCAACUGGUCGGGGUUUGAAACUGAACUCUUACUGCUCUCCAGCG	UACCCCUACCAACUGGUCGGGGUUUGAAACCAUCCGUCCACUGCUCUGUAAAU	UACCCCUACCAACUGGUCGGGGUUUGAAACCAGUUCUUAUUAAGCUGGUGAAU
ENSDARG00000036056	vrk3	VRK serine/threonine kinase 3	UACCCCUACCAACUGGUCGGGGUUUGAAACCCAGCACAAUCCACCUCCAUUGC	UACCCCUACCAACUGGUCGGGGUUUGAAACUUUCUCCACUGCAUCAGGUUUGG	UACCCCUACCAACUGGUCGGGGUUUGAAACGAGAACCGGUUCCUUCAUCUAAC
ENSDARG00000014222	zgc:86598	-	UACCCCUACCAACUGGUCGGGGUUUGAAACCAGGGCCGGACAUGAUCUGGACG	UACCCCUACCAACUGGUCGGGGUUUGAAACUUUCUCGCUUGAUUUUCUUCUUC	UACCCCUACCAACUGGUCGGGGUUUGAAACGGAUCUCGUACAUGUAGAACCGA
-	gfp	Green fluorescence protein	UACCCCUACCAACUGGUCGGGGUUUGAAACCAUGAUAUAGACGUUGUGGCUGU	UACCCCUACCAACUGGUCGGGGUUUGAAACUCGUCCUUGAAGAAGAUGGUGCG	UACCCCUACCAACUGGUCGGGGUUUGAAACAGCUCCUCGCCCUUGCUCACCAU
-	rfp	Red fluorescence protein	UACCCCUACCAACUGGUCGGGGUUUGAAACCGUGGCCGUUCACGGUGCCCUCC	UACCCCUACCAACUGGUCGGGGUUUGAAACGGCGAAGGGCAGGGGGCCGCCCU	UACCCCUACCAACUGGUCGGGGUUUGAAACAGUCGGGGAUGUCGGCGGGGUGC
ENSDARG00000075113	nanog	nanog homeobox	UACCCCUACCAACUGGUCGGGGUUUGAAACGGUCAGAGGAACCCCUUCUCGAC

## Sheet: Translation_Data_Candidates
Gene_ID	Gene_symbol	rpkm_rpf_0h	rpkm_rpf_2h	rpkm_rpf_5h	rpkm_rpf_12h
ENSDARG00000099635	akap8l	201.862	403.917	337.477	364.514
ENSDARG00000069037	akip1	135.419	248.635	3.59965	19.0894
ENSDARG00000039969	akirin1	257.816	549.047	380.029	308.579
ENSDARG00000029305	baiap2l1a	92.714	303.479	48.5934	15.7657
ENSDARG00000016904	bckdk	105.149	147.958	161.686	57.0609
ENSDARG00000043451	cab39	92.5494	214.205	204.297	84.4556
ENSDARG00000036658	cab39l	135.009	234.52	78.0949	90.1678
ENSDARG00000021374	cab39l1	13.1436	158.244	106.257	47.1297
ENSDARG00000021811	calm1a	336.691	1105.36	828.655	178.171
ENSDARG00000031427	calm2a	1254.94	1128.75	1525.54	390.06
ENSDARG00000071395	camk2g1	112.322	189.659	76.0336	32.6044
ENSDARG00000035781	ctdnep1b	0	178.639	3.79449	13.3955
ENSDARG00000061587	ctdspl2a	134.256	363.911	96.2566	53.5294
ENSDARG00000062116	ctdsplb	186.909	214.704	26.7073	62.5193
ENSDARG00000054334	dctpp1	195.511	817.067	210.947	175.04
ENSDARG00000040059	gbp	459.125	443.987	144.683	108.773
ENSDARG00000036482	hexim1	42.4255	153.318	77.7977	116.021
ENSDARG00000002994	itpkca	107.942	226.803	17.7771	18.4084
ENSDARG00000008803	marcksb	638.402	2780.33	2006.52	2521.86
ENSDARG00000101362	mibp	90.2791	970.266	132.639	182.495
ENSDARG00000018411	mknk1	186.201	204.949	4.70035	6.1345
ENSDARG00000011373	mknk2a	161.983	236.165	2.09232	15.3103
ENSDARG00000018110	pak4	101.41	147.413	107.514	27.0246
ENSDARG00000056509	pdik1l	185.099	187.496	11.7658	22.9386
ENSDARG00000013881	pi4k2b	26.9206	225.373	22.0382	34.2999
ENSDARG00000055129	pim3	465.208	444.713	33.8884	34.7417
ENSDARG00000031020	pip4k2ca	129.531	153.576	180.453	43.7864
ENSDARG00000028896	plpp2b	16.3693	130.755	15.6077	19.2427
ENSDARG00000075559	ppm1g	453.73	1027.63	794.694	326.722
ENSDARG00000003486	ppp1caa	354.235	802.817	595.36	380.59
ENSDARG00000071566	ppp1cab	108.664	531.724	445.751	461.881
ENSDARG00000009142	ppp1r13bb	104.675	138.119	14.5868	12.7296
ENSDARG00000054007	ppp1r2	200.096	265.617	69.6338	51.5041
ENSDARG00000044691	ppp1r3b	77.0485	153.774	154.229	106.941
ENSDARG00000022430	ppp1r8b	64.5782	192.88	151.21	64.1371
ENSDARG00000070570	ppp4ca	87.0548	239.604	134.652	119.893
ENSDARG00000076439	ppp4cb	617.402	951.2	292.639	189.686
ENSDARG00000026540	ppp4r2a	127.985	378.803	186.497	59.5076
ENSDARG00000053447	ppp4r2b	337.269	532.404	165.844	81.949
ENSDARG00000035676	ptp4a2b	287.468	594.028	385.089	104.914
ENSDARG00000074849	rac1a	472.89	1770.99	1164.38	558.522
ENSDARG00000028401	rhogc	23.7703	375.068	55.768	38.0773
ENSDARG00000076227	ror2	42.9694	138.758	56.696	39.9931
ENSDARG00000035556	rps6ka3a	49.0405	178.371	134.715	39.3692
ENSDARG00000060390	stk26	142.041	431.071	130.823	24.5035
ENSDARG00000011312	stk3	228.467	235.552	99.3337	102.586
ENSDARG00000010779	tlk2	90.149	186.211	51.3495	35.4356
ENSDARG00000036056	vrk3	201.931	211.864	127.697	28.0629
ENSDARG00000014222	zgc:86598	57.2925	214.23	112.895	178.497

## Sheet: RNA_Data_Candidates
Gene_ID	Gene Symbol	s_wt_0h	s_wt_1h	s_wt_2h	s_wt_3h	s_wt_4h	s_wt_5h	s_wt_6h	s_wt_7h	s_wt_8h
ENSDARG00000099635	akap8l	179	243.76	263.85	160.96	221.1	345.4	378.93	423.4	425.79
ENSDARG00000069037	akip1	256.24	239.99	213.43	162.36	166.52	61.99	19.14	8.74	9.22
ENSDARG00000039969	akirin1	366.4	392.54	356.27	263.45	281.54	356.29	261.04	184.75	191.79
ENSDARG00000029305	baiap2l1a	225.21	238.26	193.07	142.53	132.77	87.86	32.19	29.48	18.7
ENSDARG00000016904	bckdk	43.79	129.41	220.57	174.22	173.88	212.47	166.5	122.11	124.8
ENSDARG00000043451	cab39	14.7	25.56	63.59	67.74	77.79	81.5	60.64	60.99	30.98
ENSDARG00000036658	cab39l	111.01	171.54	155.65	127.38	109.82	93.52	34.11	23.57	27.46
ENSDARG00000021374	cab39l1	17.64	25.71	77.36	95.42	96.72	103.59	42.41	23.6	22.34
ENSDARG00000021811	calm1a	347.44	788.69	727.73	534.14	534.22	657.37	536.31	414.21	278.98
ENSDARG00000031427	calm2a	103.18	194.95	167.29	111.31	127.08	158.73	123.48	75.91	42.93
ENSDARG00000071395	camk2g1	71.98	92.13	93.37	85.87	89.34	73.94	31.67	10.52	7.54
ENSDARG00000035781	ctdnep1b	23.62	17.31	90.2	122.9	81.19	16.71	4.95	3.87	6.19
ENSDARG00000061587	ctdspl2a	43.9	129.67	226.35	196.84	213.29	187.19	55.74	40.4	34.86
ENSDARG00000062116	ctdsplb	227.86	270.42	176.53	100.62	77.57	51.62	27.52	34.1	41.77
ENSDARG00000054334	dctpp1	35.92	60.81	174.99	255.8	346.29	333.52	138.95	59.2	45.68
ENSDARG00000040059	gbp	232.32	230.51	185.77	125.52	130.47	92.92	73.01	63.16	63.17
ENSDARG00000036482	hexim1	11.33	19.65	91.97	91.57	98.61	80.69	70.77	91.87	117.26
ENSDARG00000002994	itpkca	16.65	51.47	101.25	107.25	96.9	38.16	10.94	7.77	7.42
ENSDARG00000008803	marcksb	665	1157.24	894.3	505.11	621.71	951.88	1131.77	1062.45	1121.13
ENSDARG00000101362	mibp	114.25	221.47	251.52	217.34	205.6	131.02	150.27	166.85	188.75
ENSDARG00000018411	mknk1	236.49	319.72	260.99	196.04	162.9	32.65	3.61	3.29	6.46
ENSDARG00000011373	mknk2a	247.71	321.6	345.78	243.17	139	39.62	4.81	2.7	3.25
ENSDARG00000018110	pak4	22.61	9.76	58.05	125.83	139.99	134.52	43.17	24.86	21.46
ENSDARG00000056509	pdik1l	8.7	11.8	54.23	73.09	92.81	37.78	7.17	5.65	8.62
ENSDARG00000013881	pi4k2b	22.41	74.42	115.44	104.12	113.93	51.96	8.04	5.15	9.85
ENSDARG00000055129	pim3	103.87	125.58	160.46	99.58	69.17	21.68	13.33	31.04	36.1
ENSDARG00000031020	pip4k2ca	61.09	161.99	192.11	140.22	149.84	193.46	140.34	58.54	38.7
ENSDARG00000028896	plpp2b	20.75	67.41	121.65	126.54	114.02	61.44	12.39	6.89	9.39
ENSDARG00000075559	ppm1g	413.84	764.43	576.39	359.77	413.92	489.27	473.24	412.12	307.16
ENSDARG00000003486	ppp1caa	364.43	446.47	247.5	159.28	146.26	192.97	194.32	188.31	162.65
ENSDARG00000071566	ppp1cab	99.56	197.29	150.98	94.4	97.32	115.9	100.6	77.55	76.26
ENSDARG00000009142	ppp1r13bb	55.05	115.14	172.48	160.62	163.36	97.67	16.45	15.34	16.96
ENSDARG00000054007	ppp1r2	249.99	388.53	446.08	299.1	378.17	365.93	185.23	58.8	36.7
ENSDARG00000044691	ppp1r3b	80.97	148.56	248.35	303.59	275	182.96	131.4	117.05	105.82
ENSDARG00000022430	ppp1r8b	19.04	26.64	56.83	59.77	63.19	73.62	60.98	47.2	45.44
ENSDARG00000070570	ppp4ca	43.02	80.36	165.82	190.18	191.79	131.8	73.08	59.83	59.38
ENSDARG00000076439	ppp4cb	577.86	694.32	478.5	273.09	219.91	179.32	105.41	93.07	83.22
ENSDARG00000026540	ppp4r2a	50.43	143.27	247.99	183.96	207.19	224.24	93.59	38.79	36.75
ENSDARG00000053447	ppp4r2b	729.97	946.93	657.03	397.13	404.95	373.95	186.88	113.27	96.85
ENSDARG00000035676	ptp4a2b	877.96	979.04	802.63	514.83	566.13	639.8	479.23	231.35	148.22
ENSDARG00000074849	rac1a	85.31	253.95	530.93	428.79	468.52	559.44	340.4	241.8	202.85
ENSDARG00000028401	rhogc	83.12	162.91	287.44	237.32	258.51	197.33	84.92	68.22	69.68
ENSDARG00000076227	ror2	17.28	53.11	98.12	82.7	78.08	67.01	27.15	40.44	40.95
ENSDARG00000035556	rps6ka3a	19.9	48.2	81.92	87.93	87.46	78.44	39.9	18.22	9
ENSDARG00000060390	stk26	234.03	299.73	166.22	104.49	96.86	87.82	36.82	18.75	14.9
ENSDARG00000011312	stk3	84.02	163.39	158.25	105.32	69.54	71.2	53.48	55.25	52.9
ENSDARG00000010779	tlk2	57.78	78.54	194.11	208.66	183.95	97.68	88.68	77.73	71.35
ENSDARG00000036056	vrk3	50.51	93.01	74.3	61.65	64.41	71.81	49.54	25.62	11.42
ENSDARG00000014222	zgc:86598	224.77	299.74	231.13	152.29	129.2	120.12	129.74	167.1	148.16

## Sheet: Bckdk gRNA validation
gRNA_Name	Sequence_5'_3'	Figures
gBCKDK-4	UACCCCUACCAACUGGUCGGGGUUUGAAACAUCCAAUAUGUGUUUACGACAUU	Supp. Fig 4A-B
gBCKDK-5	UACCCCUACCAACUGGUCGGGGUUUGAAACUACCGUACUGAUGCUCACAGAGC	Supp. Fig 4A-B
gBCKDK-UTR	UACCCCUACCAACUGGUCGGGGUUUGAAACAAAUGAUAUAACUAUGCGCUGGU	Fig. 2A-B, Supp. Fig. 4C and E
gBCKDK-Med	UACCCCUACCAACUGGUCGGGGUUUGAAACUCCUCACUCUGGGUGAAUUUCCA	Fig 2E-G, Supp Fig 4K-L

## Sheet: PCR primers
Name	Sequence_5'_3'	Use
bckdk_qPCR_fwd	AGAGTCACTTGGACACCCCT	qPCR primer for bckdk
bckdk_qPCR_rv	ACCACGGTCCGAGATCCTTA
bckdk_ORF_fwd	TGGCAGATCTAACTCGACGCCACCATGGCAATGCGCGGACGCGTGACAG	PCR primers for cloning bckdk with NcoI and NotI restriction sites
bckdk_ORF_rev	GATCCGCGGTCAAACTCTGAAGCTCTCTCC
phf10_ORF_fwd	TATTCCATG GCAGCTGTTCTATCGCC	PCR primers for cloning phf10 with NcoI and NotI restriction sites
phf10_ORF_rv	TTATGCGGCCGCTTTGGCCTTTTTTGGTGTTTTTG
phf10_mut_16thr	ACCGTGCGATAGCAATCCTGCAACTCCTGGGACCCAGTC	Mutagenesis primer to generate WT version of Phf10 from a phosphomimic version
phf10_mut_16ala	ACCGTGCGATAGCAATCCTGCAGCTCCTGGGACCCAGTC
phf10_qPCR_fwd	CCATGAGCTCGGACCAACAT	qPCR primer for phf10
phf10_qPCR_rv	TTGCGCTTGAATGACGTGAC
taf15_qPCR_fw	GCTGCAGCATTGAAAACCTTCAGTC	qPCR primer for taf15. Housekeeping gene.
taf15_qPCR_rv	TCCATCACACACACACACTAAACGC
miR-430-1_F2	GCAAGACTGAACCCATTTTG	qPCR primers for measuring primary-miR430 levels
miR-430-1_R2	TGTCCCCATGTTACTCCAAC
miRNA_universal	GCAGGTCCAGTTTTTTTTTTTTTTTCTACCCC	qPCR primer for measuring mature-miR430 versions
miR_430a_qPCR	CGCAGCGCAGTAAGTGCTATTTGTT
miR_430b_qPCR	CGCAGCGCAGAAAGTGCTATCAA
miR_430c_qPCR	GCAGCGCAGTAAGTGCTTCTCTTT
u4atac_qPCR_fwd	TTCCTTGTCTGGGGGTGGTTT	qPCR primer for measuring u4atac. Housekeeping gene
u4atac_qPCR_rev	AATTGCACCATAGCCCGAAC
RfxCas13d_universal	TAATACGACTCACTATAGGTACCCCTACCAACTGGTCGGGGTTTGAAAC	PCR primers for generating gRNAs targeting phf10 mRNA
13d_phf10_g1	AACAAGTGAGCGAGTACTTGGGAGTTTCAAACCCCGACCAGTT
13d_phf10_g2	CTCCAGGAGCGAGAGCGGCAGAGGTTTCAAACCCCGACCAGTT
13d_phf10_g3	CAGAGCAAAGACGGCACTCCTCGGTTTCAAACCCCGACCAGTT
bckdk_mut_Y348A	GGACAAGGTGATGCATGCTCACTTCAGTACAGCAGAGC	Mutagenesis primer to generate a dead kinase version of Bckdk

## Sheet: miR-430 duplex
Sequence_Name	Sequence 1	Sequence 2
miR-430a duplex	UAAGUGCUAUUUGUUGGGGdTdA	CCCCAACAAAUAGCACUAAdTdT
mir-430b duplex	AAAGUGCUAUCAAGUUGGGdGdT	CCCAACUUGAUAGCACUAUdTdT
miR-430c duplex	UAAGUGCUUCUCUUUGGGGdTdA	CCCCAAAGAGAAGCACUAAdTdT

## Sheet: ORF
ORF_Name	Sequence
Phf10_16D	ATGGCAGCTGTTCTATCGCCGAGACCGTGCGATAGCAATCCTGCAGATCCTGGGACCCAGTCTATAAAGGATGACATTGAGGAGAACTCCAGTGATGGGAGTCAAGCCCCCAAGAGGCGCAGGATGGGCTCAGGAGACAGTTCCAGGAGCTGTGACACTTCCACCCATGAGCTCGGACCAACATACTTCCCTGCTGAAAACCTGACAGAATACAAATGGCCTCCGGATGACACGGGAGAGTATTATATGTTACAAGAACAAGTGAGCGAGTACTTGGGAGTCACGTCATTCAAGCGCAAATACCCAGAAATGGAAAGAAGAGACCTGTCTCACAAGGAAAAACTTTATCTGAGAGAGCAGAATGTCATTACTGAAACACAGTGTACATTGGGTCTCACA…

## Sheet: Plasmid
Plasmid_Name	Sequence
pT3TS-Bckdk-HA	aattaaccctcactaaagggaacaaaagctggagctaagcttgcttgttctttttgcagaagctcagaataaacgctcaactttggcatggcagatctaactcgacgccaccatggcaatgcgcggacgcgtgacaggccaggccatggagttgctgggcagcggcggctgtaggatcagcgtgaccaggctctttctgtccccgtcagccaaagcagccgctccggtgaccggggctcatggcgtcggcagaaggtttcggtcaacatcctccatgtccagctactcggagctggctcgggagcggtccaaaaccgttacgtctttttacaaccagtccgccatcgacgcatccgccgagaagccttctgtcagactgacaccagccactatgctata…
pT3TS-Phf10-HA-WT	aattaaccctcactaaagggaacaaaagctggagctaagcttgcttgttctttttgcagaagctcagaataaacgctcaactttggcagatctaactcgacgccaccatggCAGCTGTTCTATCGCCGAGACCGTGCGATAGCAATCCTGCAACTCCTGGGACCCAGTCTATAAAGGATGACATTGAGGAGAACTCCAGTGATGGGAGTCAAGCCCCCAAGAGGCGCAGGATGGGCTCAGGAGACAGTTCCAGGAGCTGTGACACTTCCACCCATGAGCTCGGACCAACATACTTCCCTGCTGAAAACCTGACAGAATACAAATGGCCTCCGGATGACACGGGAGAGTATTATATGTTACAAGAACAAGTGAGCGAGTACTTGGGAGTCACGTCATTCA…
pT3TS-Phf10-HA-16A	aattaaccctcactaaagggaacaaaagctggagctaagcttgcttgttctttttgcagaagctcagaataaacgctcaactttggcagatctaactcgacgccaccatggCAGCTGTTCTATCGCCGAGACCGTGCGATAGCAATCCTGCAGCTCCTGGGACCCAGTCTATAAAGGATGACATTGAGGAGAACTCCAGTGATGGGAGTCAAGCCCCCAAGAGGCGCAGGATGGGCTCAGGAGACAGTTCCAGGAGCTGTGACACTTCCACCCATGAGCTCGGACCAACATACTTCCCTGCTGAAAACCTGACAGAATACAAATGGCCTCCGGATGACACGGGAGAGTATTATATGTTACAAGAACAAGTGAGCGAGTACTTGGGAGTCACGTCATTCA…
pT3TS-Phf10-HA-16D	aattaaccctcactaaagggaacaaaagctggagctaagcttgcttgttctttttgcagaagctcagaataaacgctcaactttggcagatctaactcgacgccaccatggCAGCTGTTCTATCGCCGAGACCGTGCGATAGCAATCCTGCAGATCCTGGGACCCAGTCTATAAAGGATGACATTGAGGAGAACTCCAGTGATGGGAGTCAAGCCCCCAAGAGGCGCAGGATGGGCTCAGGAGACAGTTCCAGGAGCTGTGACACTTCCACCCATGAGCTCGGACCAACATACTTCCCTGCTGAAAACCTGACAGAATACAAATGGCCTCCGGATGACACGGGAGAGTATTATATGTTACAAGAACAAGTGAGCGAGTACTTGGGAGTCACGTCATTCA…
pCS2-GFP	CGCCATTCTGCCTGGGGACGTCGGAGCAAGCTTGATTTAGGTGACACTATAGAATACAAGCTACTTGTTCTTTTTGCAGGATCCATGGTGAGCAAGGGCGAGGAGCTGTTCACCGGGGTGGTGCCCATCCTGGTCGAGCTGGACGGCGACGTAAACGGCCACAAGTTCAGCGTGTCCGGCGAGGGCGAGGGCGATGCCACCTACGGCAAGCTGACCCTGAAGTTCATCTGCACCACCGGCAAGCTGCCCGTGCCCTGGCCCACCCTCGTGACCACCCTGACCTACGGCGTGCAGTGCTTCAGCCGCTACCCCGACCACATGAAGCAGCACGACTTCTTCAAGTCCGCCATGCCCGAAGGCTACGTCCAGGAGCGCACCATCTTCTTCAAGGACGACGGC…
