# Supplementary material for: CRISPR-RfxCas13d screening uncovers Bckdk as a post-translational regulator of maternal-to-zygotic transition in teleosts
Source: EMBO J. 2025 Nov 18;44(23):7021–59. doi: 10.1038/s44318-025-00617-8 (PMC12669676; doi:10.1038/s44318-025-00617-8)
Supplement: Supplementary file 3 — Dataset EV2 [file 44318_2025_617_MOESM3_ESM.xlsx]

## Sheet: Dataset Legends
	Dataset EV2:	Quantitative phospho-proteomic analysis
	Tab1:	Differential phosphopeptides analysis at 4 hpf in zebrafish embryos comparing Cas13d and Bckdk KD
	Tab2:	Significantly different phosphopeptides at 4 hpf in zebrafish embryos comparing Cas13d and Bckdk KD
	Tab3:	Differential protein analysis at 4 hpf in zebrafish embryos comparing Cas13d and Bckdk KD
	Tab4:	Significantly different proteins at 4 hpf in zebrafish embryos comparing Cas13d and Bckdk KD

## Sheet: Phosphopeptides_analysis
Uniprot_identifier	Position_aa	position	aa	gene_name	log2 FC KD/ctl	p-value
A0MS83	00000110S	110	S	zn148	-1.24504	0.00104776
A0A2R8QKN8	00000358T	358	T	gcnt7	1.82643	0.00186564
A8DZG0	00000025Y	25	Y	ift52	-1.26131	0.00445038
A0A140LH83	00000887S	887	S	wnk2	1.43366	0.00532173
F1QL75	00000268S	268	S	rin1a	0.805201	0.00691768
F1QL75	00000269T	269	T	rin1a	0.805201	0.00691768
F1QL75	00000272S	272	S	rin1a	0.805201	0.00691768
F1RC32	00000209Y	209	Y	napga	-1.10365	0.00945389
F1QBM1	00000227S	227	S	si:dkey-8e10.2	-0.542171	0.0105042
A8WGA0	00000266T	266	T	c27c1	-1.1941	0.0130464
A0A0R4ITU5	00000017T	17	T	phf10	-1.32729	0.0131177
Q9PVF8	00000654T	654	T	ctnna1	0.565149	0.0132301
I3IS25	00000907Y	907	Y	trpm4a	-1.33958	0.0149766
F1QHC4	00000159T	159	T	lmnb1	0.623303	0.01563
F1QHC4	00000163T	163	T	lmnb1	0.623303	0.01563
F1QHC4	00000165S	165	S	lmnb1	0.623303	0.01563
Q7SXN5	00000571S	571	S	dnm1l	-0.51496	0.0184332
A3KPK0	00000023Y	23	Y	ago3a	-1.11555	0.0189582
F1Q7S8	00000023Y	23	Y	ago3a	-1.11555	0.0189582
A0A2R8QM65	00000499S	499	S	prpf4ba	-1.1114	0.0197503
A0A0R4I9D6	00001216S	1216	S	sympk	1.06946	0.020815
A5WV37	00000006S	6	S	mydgf	0.605653	0.0229617
F1Q6Y5	00000035S	35	S	arhgap45b	1.10667	0.0239375
F1QWA6	00000297S	297	S	zfyve19	0.481049	0.0258202
A0A2R8QFQ8	00002043T	2043	T	frya	1.1649	0.0263889
F8W309	00000320T	320	T	psip1b	0.617855	0.0293096
A0A2R8QF77	00000046S	46	S	lbh	1.24025	0.0331608
Q503T1	00000198S	198	S	ccdc3b	1.07147	0.0348136
E7FB31	00000695S	695	S	ambra1b	-1.23303	0.0350068
E7FB31	00000699Y	699	Y	ambra1b	-1.23303	0.0350068
E7FB31	00000707Y	707	Y	ambra1b	-1.23303	0.0350068
E7FB31	00000709S	709	S	ambra1b	-1.23303	0.0350068
F1QTC6	00000315S	315	S	ogfod1	0.98659	0.0356902
Q1L9B2	00000651Y	651	Y	senp7b	-0.629433	0.036011
A0A2R8QHV2	00000243T	243	T	dhrs13b.2	-0.353888	0.0368415
Q6NX08	00000352S	352	S	wdr12	0.991957	0.0375517
U3JAH0	00001598T	1598	T	bahcc1b	0.421587	0.0390306
B7ZDA8	00000585S	585	S	u 19	0.940341	0.039054
E9QBE4	00000077Y	77	Y	thtpa	0.494396	0.0404649
E9QBE4	00000081T	81	T	thtpa	0.494396	0.0404649
A0A2R8QPQ1	00000759T	759	T	tdrd12	0.941745	0.041957
Q6P3L0	00000395T	395	T	mvp	-0.497947	0.0436474
Q0P4D6	00000335S	335	S	tefm	0.995323	0.0444384
Q0P4D6	00000339S	339	S	tefm	0.995323	0.0444384
Q6DEG2	00000040S	40	S	cdk5r2b	-0.243395	0.045841
F1Q924	00001045S	1045	S	col6a4a	0.615787	0.0468327
F1Q924	00001057T	1057	T	col6a4a	0.615787	0.0468327
F1Q924	00001058Y	1058	Y	col6a4a	0.615787	0.0468327
Q5RIV3	00000209T	209	T	pex3	-0.9505	0.0470454
A0A2R8PWD7	00000254S	254	S	slc19a1	-0.492072	0.0486833
B8JLZ9	00000227T	227	T	zgc:173726	-0.548727	0.0497974
E9QBH9	00003020Y	3020	Y	dnah12	-0.488819	0.051951
B0S6F3	00000817S	817	S	rexo1	0.392461	0.0535601
A0A0J9YJM5	00000024S	24	S	si:zfos-943e10.1	1.01357	0.0536067
F1R833	00000829Y	829	Y	nrap	-0.453728	0.0538278
Q6DEF3	00000178S	178	S	dnajb4	0.368488	0.0547267
F2Z4X0	00000162S	162	S	ccdc117	-0.821745	0.0548383
A0A0H2UKM1	00000200S	200	S	c2cd5	-0.980842	0.0559196
E7FEY8	00000832T	832	T	frmpd1b	0.580744	0.0565882
E9QH84	00000771Y	771	Y	gemin5	-0.310089	0.0579113
E7EYD4	00000665Y	665	Y	cpt1a2b	-0.342725	0.0589236
Q6TNU4	00000342T	342	T	fen1a	-0.592602	0.0592695
A0A2R8Q3T2	00002143Y	2143	Y	sacs	1.18377	0.0598811
A0A0R4IT00	00000280T	280	T	elovl1b	-0.448369	0.0605909
A0A0R4IT00	00000283T	283	T	elovl1b	-0.448369	0.0605909
A0A0R4IT00	00000301S	301	S	elovl1b	-0.448369	0.0605909
F1QJ13	00000012S	12	S	plcd3b	2.2147	0.0614063
F1QF11	00001052T	1052	T	ankar	-1.00555	0.0626299
F1QF11	00001055S	1055	S	ankar	-1.00555	0.0626299
X1WE68	00002233T	2233	T	ahctf1	0.858976	0.0638936
A0A0R4IHE4	00000808S	808	S	adamts15b	0.790868	0.0643362
Q503I8	00000014T	14	T	ngly1	0.528574	0.0648359
A0A2R8QKF6	00000027S	27	S	ppip5k1b	-1.14571	0.0656379
A0A2R8QKF6	00000039S	39	S	ppip5k1b	-1.14571	0.0656379
A0A2R9YJG7	00000695S	695	S	vclb	-0.465593	0.0671048
A0A2R8QKU4	00000287T	287	T	zgc:101583	0.591967	0.0674716
F1QIC0	00000589S	589	S	cbsb	-0.977772	0.0677592
F1QIC0	00000592S	592	S	cbsb	-0.977772	0.0677592
Q58EC2	00000380S	380	S	cbsb	-0.977772	0.0677592
Q58EC2	00000383S	383	S	cbsb	-0.977772	0.0677592
F1RD98	00000221S	221	S	si:ch73-193i2.2	0.490505	0.0685312
B8JL75	00000242S	242	S	zbtb47a	-0.984705	0.0694454
B8JL75	00000246S	246	S	zbtb47a	-0.984705	0.0694454
B8JL75	00000262T	262	T	zbtb47a	-0.984705	0.0694454
B8JL75	00000266S	266	S	zbtb47a	-0.984705	0.0694454
F1QQJ6	00000027S	27	S	sft2d1	0.465826	0.0719884
F1QQJ6	00000032S	32	S	sft2d1	0.465826	0.0719884
F1QQJ6	00000033T	33	T	sft2d1	0.465826	0.0719884
A0A2R8Q3B9	00002461S	2461	S	bptf	-0.874471	0.072137
A0A2R8PXP3	00000660S	660	S	trpm7	0.495782	0.0727307
A0A2R8PXP3	00000666T	666	T	trpm7	0.495782	0.0727307
A0A2R8PXP3	00000667S	667	S	trpm7	0.495782	0.0727307
F1QFI4	00000547S	547	S	mtmr6	-0.274903	0.0732848
F1QFI4	00000553T	553	T	mtmr6	-0.274903	0.0732848
E7F4W0	00000581T	581	T	pprc1	-0.471515	0.0735006
E7F4W0	00000585S	585	S	pprc1	-0.471515	0.0735006
E7F4W0	00000586T	586	T	pprc1	-0.471515	0.0735006
Q6NV18	00000279S	279	S	nhej1	0.667385	0.0743122
Q6NV18	00000282T	282	T	nhej1	0.667385	0.0743122
Q6NV18	00000287S	287	S	nhej1	0.667385	0.0743122
Q7ZVC9	00000016S	16	S	smap	0.307758	0.0749469
Q7ZUI3	00000136T	136	T	ttc9c	-0.442515	0.0749724
Q7ZUI3	00000140Y	140	Y	ttc9c	-0.442515	0.0749724
A0A2R8RVS1	00000618S	618	S	na	0.319095	0.0749973
F1QEB7	00000624S	624	S	wdr11	0.514669	0.0766131
F1Q6A3	00000536S	536	S	lrrcc1	-0.955192	0.0766764
Q5XXA7	00000599S	599	S	hdgr2	0.506509	0.0766816
A2BGQ5	00000014T	14	T	ak6	-1.11882	0.07685
A0A2R8RVZ9	00000187S	187	S	zgc:86896	0.556395	0.0771965
F1QY16	00000115S	115	S	tatdn2	0.468119	0.0772158
F1Q7C0	00000383T	383	T	dnaaf11	0.900658	0.0784409
A0A2R8PZ72	00001067S	1067	S	vtg5	0.361361	0.0794266
F1R2S5	00001079S	1079	S	vtg5	0.361361	0.0794266
A5JNG8	00000150S	150	S	nanog	0.452573	0.0802613
B0UY92	00000268S	268	S	slc2a2	-0.245038	0.0810116
Q5RHR2	00001124Y	1124	Y	si:dkey-206f10.1	-0.937149	0.0822453
E7FCT0	00001407S	1407	S	kif26ab	-0.959126	0.0823258
E7FCK6	00000190T	190	T	nufip2	1.02332	0.0824312
E7F640	00000682T	682	T	atxn7	-0.460822	0.0830107
F1Q9U6	00000460S	460	S	adssl	0.685334	0.0835002
G1K2X0	00028027S	28027	S	ttn.1	-0.398927	0.0835861
A0A0R4IGW4	00000111S	111	S	thrap3a	0.780992	0.0838656
E7EZQ7	00001644T	1644	T	nacad	-0.507167	0.0850818
E9QDX8	00000038T	38	T	ctsba	0.633405	0.0853769
E9QDX8	00000039T	39	T	ctsba	0.633405	0.0853769
E9QDX8	00000041T	41	T	ctsba	0.633405	0.0853769
E9QDX8	00000060T	60	T	ctsba	0.633405	0.0853769
A0A0R4IRE8	00000086S	86	S	si:zfos-128g4.1	0.279122	0.0857103
A0A0R4IF65	00000038S	38	S	mcm2	-0.511831	0.0858941
Q7ZU46	00000819S	819	S	h a4a	0.622561	0.0860201
B3DH20	00000383T	383	T	na	0.805381	0.0866197
Q7ZU46	00000545S	545	S	h a4a	-0.412969	0.0873597
X1WF42	00000420S	420	S	ttc12	0.525047	0.0882937
Q66I37	00000296S	296	S	nucks1a	0.275379	0.0892436
F1QB55	00000288Y	288	Y	kremen1	1.63907	0.0892942
Q90WY6	00000291S	291	S	ada2c	-0.417543	0.0901092
Q6DEF4	00000074T	74	T	lysm2	-0.567231	0.0902098
A0A0J9YIW5	00000636S	636	S	rabl6b	0.627067	0.0904581
F1QFR1	00000842T	842	T	brd1a	1.03993	0.0905212
F1QFR1	00000843S	843	S	brd1a	1.03993	0.0905212
F1QFR1	00000849S	849	S	brd1a	1.03993	0.0905212
A0A0R4IF65	00000045T	45	T	mcm2	-0.539105	0.0911983
R4GEB2	00000111T	111	T	si:ch1073-357b18.4	0.206703	0.09159
A0A0R4IJR6	00000753S	753	S	cdh1	-0.938336	0.091614
A0A2R8RZG1	00000012S	12	S	na	-0.782282	0.0934184
E7F2C6	00000182S	182	S	si:ch73-59p9.2	-0.480084	0.0934837
A0A0G2KSM2	00000122Y	122	Y	loc100005927	-0.677507	0.0937216
A0A0G2KSM2	00000126T	126	T	loc100005927	-0.677507	0.0937216
A0A0G2KSM2	00000134T	134	T	loc100005927	-0.677507	0.0937216
Q6P124	00000233S	233	S	g3bp1	-0.93511	0.0953643
A0A2R8PZV9	00000756T	756	T	uggt2	-0.3552	0.0958086
A0A0R4IHU9	00000108S	108	S	glrx3	-0.731183	0.0959016
F1QE51	00000364T	364	T	ero1b	0.978521	0.0965983
E9QFS3	00004930S	4930	S	macf1a	-0.437603	0.0968732
A0A0R4IW90	00000159S	159	S	myo5aa	1.13515	0.0971321
A0A2R8QMT1	00000051T	51	T	synpo	0.753412	0.097734
A0A2R8QMT1	00000054S	54	S	synpo	0.753412	0.097734
A0A2R8QMT1	00000056S	56	S	synpo	0.753412	0.097734
Q32PQ9	00000163S	163	S	tnikb	0.719403	0.0984394
A0A2R8Q1B4	00000107S	107	S	si:dkey-16p6.1	0.876023	0.0995331
A0A2R8Q1B4	00000109S	109	S	si:dkey-16p6.1	0.876023	0.0995331
A0A2R8Q1B4	00000110Y	110	Y	si:dkey-16p6.1	0.876023	0.0995331
A0A2R8Q1B4	00000112S	112	S	si:dkey-16p6.1	0.876023	0.0995331
Q9YI98	00000177T	177	T	oaz1	-0.753548	0.0998164
Q9YI98	00000179S	179	S	oaz1	-0.753548	0.0998164
B8A5L1	00001395S	1395	S	ecpas	0.771173	0.0999214
B8A5L1	00001406S	1406	S	ecpas	0.771173	0.0999214
B8A5L1	00001411S	1411	S	ecpas	0.771173	0.0999214
A0A068F9P7	00000282S	282	S	b3glcta	-0.476525	0.101053
F1QNA5	00000272S	272	S	srsf6a	0.973875	0.101398
F1QNA5	00000281S	281	S	srsf6a	0.973875	0.101398
F1QNA5	00000283S	283	S	srsf6a	0.973875	0.101398
Q6AXK9	00000043S	43	S	thoc3	-0.464151	0.102067
Q6AXK9	00000045S	45	S	thoc3	-0.464151	0.102067
Q6AXK9	00000051S	51	S	thoc3	-0.464151	0.102067
F1QBA3	00000238T	238	T	lacc1	-0.578381	0.103708
F1RAV1	00000065T	65	T	c1qc	-0.621618	0.103944
A0A2R8Q802	00001133T	1133	T	bcr	0.500726	0.104272
F1Q6A3	00000228T	228	T	lrrcc1	-0.660917	0.104554
F1RD09	00000174T	174	T	si:dkeyp-117h8.4	0.777454	0.104563
F1RD09	00000184Y	184	Y	si:dkeyp-117h8.4	0.777454	0.104563
G1K2X4	00000454T	454	T	rtf1	0.627739	0.104864
Q5TZ18	00001316S	1316	S	nav3	0.762249	0.105238
Q5TZ18	00001317S	1317	S	nav3	0.762249	0.105238
Q5TZ18	00001321S	1321	S	nav3	0.762249	0.105238
A0A2R8QD21	00001413S	1413	S	quo	-0.325492	0.107203
A0A0R4IN46	00000543S	543	S	tgm1l1	0.493327	0.107704
A0A0G2KYZ5	00000044Y	44	Y	na	0.865602	0.107836
E9QH84	00000753S	753	S	gemin5	-0.319349	0.108107
E7F383	00001226S	1226	S	u 54a	-0.399066	0.10823
A0A2R8QH35	00000104T	104	T	ung	-0.722725	0.108278
A0A0G2KDL6	00000549S	549	S	pcare1	0.857	0.108458
A0A2R8Q8W9	00000147S	147	S	card9	-0.676102	0.109031
F1R1E9	00000091Y	91	Y	ube2v1	0.45751	0.109616
A0A2R8S0J9	00000132S	132	S	rbm28	-0.655324	0.109918
A0A2R8Q8A6	00000508S	508	S	bcl11ba	1.09631	0.110464
A0A2R9YJF5	00000580T	580	T	cert1a	0.733424	0.110809
E7EXT9	00000251S	251	S	ccni2	0.914679	0.111706
E7EXT9	00000262S	262	S	ccni2	0.914679	0.111706
A0A0R4IPV5	00000500S	500	S	p4hb	0.299643	0.111857
I3ITL6	00000050S	50	S	yipf2	-0.307093	0.113184
E9QGM2	00000085Y	85	Y	mhc1zja	0.465213	0.113403
E7F542	00000985S	985	S	rp1l1b	-0.69829	0.113657
F1R1Q0	00000053T	53	T	mettl6	0.722009	0.114992
Q6P5L5	00000022S	22	S	ndufb8	0.983267	0.115797
Q1LX72	00000424S	424	S	synm	0.689754	0.116112
F1QJ31	00000287S	287	S	iws1	0.473688	0.11664
A3KPY0	00000030S	30	S	rbm33b	-0.35254	0.116948
B8A4X7	00000122S	122	S	limch1a	0.445271	0.118047
Q1L8B2	00000326S	326	S	trim46b	2.88042	0.11815
A0A286Y9X6	00000615S	615	S	zgc:152968	0.383816	0.118771
A2BIP6	00000408Y	408	Y	f2r	-0.369894	0.119007
A0A2R8PV67	00000860S	860	S	tnc	0.224214	0.119555
E7F229	00000082S	82	S	na	0.64526	0.119754
E7F229	00000084T	84	T	na	0.64526	0.119754
E7F229	00000095T	95	T	na	0.64526	0.119754
B8A574	00000529S	529	S	tacc3	0.408537	0.120582
A0A0R4IVE2	00000643S	643	S	u 10	-0.752857	0.120708
A0A2R8Q4B0	00002883Y	2883	Y	celsr1b	0.38887	0.121177
A5WWD4	00000986S	986	S	si:dkey-61l1.4	0.892049	0.121449
F8W2C2	00000558Y	558	Y	zgc:158659	1.06193	0.123009
F8W2C2	00000572S	572	S	zgc:158659	1.06193	0.123009
A0A0R4IP03	00000044S	44	S	cyp2aa8	0.443033	0.12361
A0A2R8S0J9	00000800S	800	S	rbm28	0.40643	0.123845
A0A140LH04	00000568S	568	S	mtus1a	-0.371693	0.123906
A0A140LH04	00000573T	573	T	mtus1a	-0.371693	0.123906
A0A140LH04	00000575S	575	S	mtus1a	-0.371693	0.123906
B0V351	00001231S	1231	S	pole	-0.447433	0.124897
A5PLA0	00000004T	4	T	rprml	-0.433204	0.125118
A0A2R8RPE1	00000019S	19	S	loc558805	0.851425	0.126208
A0A2R8RPE1	00000025S	25	S	loc558805	0.851425	0.126208
A0A2R8QJ70	00000023T	23	T	setb	0.321837	0.127843
A0A2R8PZ72	00001071S	1071	S	vtg5	0.411174	0.128031
F1R2S5	00001083S	1083	S	vtg5	0.411174	0.128031
A0A0R4ISZ9	00000101S	101	S	acvr2ab	0.634052	0.128101
A0A0R4ISZ9	00000107T	107	T	acvr2ab	0.634052	0.128101
A0A0R4ISZ9	00000110S	110	S	acvr2ab	0.634052	0.128101
A0A0G2KXJ0	00000052S	52	S	loc100333625	-0.346401	0.129201
X1WF42	00000412S	412	S	ttc12	0.436546	0.130723
A0A0R4IYY6	00000053Y	53	Y	si:dkey-31g6.4	0.841151	0.130794
F1QMI6	00000253T	253	T	nfatc3b	0.652015	0.131077
F1QMI6	00000256S	256	S	nfatc3b	0.652015	0.131077
A0A2R8RZ65	00000030Y	30	Y	na	0.752771	0.131375
A0A2R8RZ65	00000036S	36	S	na	0.752771	0.131375
A0A2R8RZ65	00000038S	38	S	na	0.752771	0.131375
A0A2R8QK06	00000030Y	30	Y	si:dkey-1c7.1	0.752771	0.131375
A0A2R8QK06	00000036S	36	S	si:dkey-1c7.1	0.752771	0.131375
A0A2R8QK06	00000038S	38	S	si:dkey-1c7.1	0.752771	0.131375
F8W309	00000228T	228	T	psip1b	0.733187	0.131739
A0A0R4IMF6	00000489S	489	S	eif4ba	0.86995	0.133035
A0A0R4IMF6	00000492S	492	S	eif4ba	0.86995	0.133035
A0A0R4IMF6	00000493T	493	T	eif4ba	0.86995	0.133035
F1QGX5	00000004S	4	S	opn4a	-0.620799	0.133352
E7EXU4	00000085S	85	S	ica1	-0.435945	0.133477
A0A286YAT4	00000184S	184	S	hirip3	0.394018	0.133917
A0A286YAT4	00000193S	193	S	hirip3	0.394018	0.133917
A0A0A0MPU2	00002029S	2029	S	obsl1b	-0.337589	0.134293
F1QVG9	00000566S	566	S	vps11	-0.234022	0.135256
B0V210	00000496T	496	T	vangl1	0.454082	0.135536
B0V210	00000497S	497	S	vangl1	0.454082	0.135536
B0V210	00000506S	506	S	vangl1	0.454082	0.135536
Q66I37	00000302S	302	S	nucks1a	0.261759	0.135554
A0A0R4IUB5	00000292S	292	S	srsf11	-0.700862	0.137082
A0A0R4IUB5	00000298S	298	S	srsf11	-0.700862	0.137082
A0A2R8Q1A5	00000421S	421	S	cacna1ia	0.650004	0.137817
Q1L8U8	00001195T	1195	T	stb1a	-1.12899	0.139254
Q1L8U8	00001197S	1197	S	stb1a	-1.12899	0.139254
Q1L8U8	00001201Y	1201	Y	stb1a	-1.12899	0.139254
F1QRC1	00000454T	454	T	drc1	0.812576	0.139267
F1QEM0	00001111S	1111	S	cfap43	-0.411367	0.140461
B0S5T4	00000356Y	356	Y	si:ch211-269e2.1	-0.47236	0.14086
A0A2R8Q4E1	00000099Y	99	Y	si:ch73-27e22.8	-0.47236	0.14086
A0A2R8Q4E1	00000100S	100	S	si:ch73-27e22.8	-0.47236	0.14086
A0A2R8Q4E1	00000108S	108	S	si:ch73-27e22.8	-0.47236	0.14086
A0A2R8QKV5	00000139T	139	T	surf2	0.276021	0.141615
A2BIC6	00000085Y	85	Y	lap3	-0.414828	0.142784
F6P427	00000894T	894	T	si:dkey-222h21.8	0.652589	0.142858
B0UYH7	00000418Y	418	Y	glmna	0.340974	0.143375
B8JKQ0	00000041S	41	S	ndufaf5	0.476992	0.144009
B8JKQ0	00000049Y	49	Y	ndufaf5	0.476992	0.144009
A0A2R8Q031	00001214Y	1214	Y	pik3c2a	0.506088	0.144335
A0A2R8Q031	00001221Y	1221	Y	pik3c2a	0.506088	0.144335
A0A0R4IPZ0	00000845S	845	S	polq	-0.252387	0.144425
F1R8I8	00001573S	1573	S	si:ch211-156p11.1	0.753816	0.144772
F1R0L2	00000066T	66	T	whrnb	-0.282143	0.144786
Q5TZF0	00000088S	88	S	rassf8b	0.510341	0.144833
Q6P2B0	00000152S	152	S	vapb	-0.543764	0.145206
F1QJ31	00000315S	315	S	iws1	0.16977	0.146116
Q6TH15	00000529T	529	T	eif3d	0.290048	0.146982
A0A0G2KYP4	00001055T	1055	T	u 34	0.569504	0.14719
A0A2R8Q587	00001344S	1344	S	pxdn	0.244264	0.148266
A0A2R8Q587	00001353T	1353	T	pxdn	0.244264	0.148266
F1QJ31	00000472S	472	S	iws1	-0.240453	0.148617
F1QJ31	00000474S	474	S	iws1	-0.240453	0.148617
A0A0R4IJ25	00000800S	800	S	smarca2	0.982502	0.148709
A0A2R8QRZ1	00000079T	79	T	na	0.646698	0.14884
F1REP7	00000601T	601	T	lrrc40	-0.466007	0.15013
A0A0R4IUQ7	00000045S	45	S	si:ch211-161h7.4	0.694999	0.150156
F8W3Q7	00000121Y	121	Y	apobec2a	-0.55613	0.150474
A0A0R4IVZ0	00001052S	1052	S	nup153	-0.55613	0.150474
A0A0R4IVZ0	00001053S	1053	S	nup153	-0.55613	0.150474
A0A0R4IVZ0	00001062T	1062	T	nup153	-0.55613	0.150474
A0A2R8QT91	00000108S	108	S	grin3a	0.424857	0.150617
A7E2K4	00000017S	17	S	rplp2l	-0.249478	0.152
A0A2R8Q4R6	00001930T	1930	T	tet3	-0.851084	0.152742
A0A1L1QZH3	00000210T	210	T	loc100333499	-0.211676	0.152757
A0A1L1QZH3	00000220S	220	S	loc100333499	-0.211676	0.152757
A0A1L1QZH3	00000222T	222	T	loc100333499	-0.211676	0.152757
F5HSE3	00002054S	2054	S	nipla	-0.413502	0.152921
A0A0R4IN28	00001410S	1410	S	ank1a	-0.495705	0.153098
A0A0R4IRH8	00000222T	222	T	pak2a	0.233514	0.153252
A0A0R4ICI1	00000282S	282	S	map4k4	1.00562	0.154398
A0A0R4ICI1	00000284S	284	S	map4k4	1.00562	0.154398
A3KQS1	00000085S	85	S	prcc	0.627602	0.154501
A3KQS1	00000087S	87	S	prcc	0.627602	0.154501
A0A2R8PZ77	00000064S	64	S	slc30a4	-0.447137	0.154734
B0S6T2-2	00000522T	522	T	na	-0.824873	0.155383
X1WBG8	00000585T	585	T	si:ch73-265h17.1	-0.53277	0.155499
A0A140LFM6	00000429S	429	S	mnar1	0.570144	0.15563
Q6ZM19	00000125T	125	T	if6	0.444707	0.155819
A0A2R8QGM9	00000121S	121	S	si:ch211-188f17.1	-0.237582	0.156309
Q498W5	00000289T	289	T	t198b	-0.761482	0.156437
Q498W5	00000301Y	301	Y	t198b	-0.761482	0.156437
E7FDY6	00000737S	737	S	ehbp1l1b	-0.360932	0.156583
F1R4I1	00000099T	99	T	polr1h	0.402165	0.1582
A0A2R8QDF9	00000440S	440	S	mllt1a	0.571974	0.15824
A0A2R8QDF9	00000441S	441	S	mllt1a	0.571974	0.15824
A0A2R8QDF9	00000442S	442	S	mllt1a	0.571974	0.15824
A0A2R8QDF9	00000454S	454	S	mllt1a	0.571974	0.15824
F1R5C0	00000317Y	317	Y	syt2a	0.596104	0.15859
F1QDC7	00000138S	138	S	mak16	-0.427093	0.15929
A2BIB3	00000012T	12	T	rps6ka4	0.725372	0.159564
E7F3J3	00000544Y	544	Y	arid2	0.882407	0.160522
E7F3J3	00000550T	550	T	arid2	0.882407	0.160522
A0A2R8QN47	00000945S	945	S	vtg4	0.3707	0.160642
A0A2R8QV67	00000945S	945	S	vtg4	0.3707	0.160642
F1Q7L0	00000957S	957	S	vtg4	0.3707	0.160642
A0A2R8PZ72	00000945S	945	S	vtg5	0.3707	0.160642
F1R2S5	00000957S	957	S	vtg5	0.3707	0.160642
A0A2R8Q159	00000113S	113	S	ptges3a	-0.186082	0.160653
E7F0R9	00000404T	404	T	sin3ab	-0.488821	0.16126
Q5RI45	00000226S	226	S	dcn	-0.319458	0.161368
A0A0G2KI30	00000201S	201	S	na	-0.579995	0.1623
A0A2R8Q3B9	00000691S	691	S	bptf	-0.669553	0.16284
A0A2R8Q3B9	00000694S	694	S	bptf	-0.669553	0.16284
A0A2R8Q3B9	00000697S	697	S	bptf	-0.669553	0.16284
A0A2R8Q498	00001473T	1473	T	si:dkey-237h12.3	-0.246224	0.163955
A1L1U3	00000153T	153	T	g3bp2a	0.762648	0.16408
I3IRX7	00000217S	217	S	kalrnb	-0.396425	0.164154
I3IRX7	00000223T	223	T	kalrnb	-0.396425	0.164154
I3IRX7	00000238S	238	S	kalrnb	-0.396425	0.164154
A0A286Y933	00000473T	473	T	jak2a	-0.619883	0.164272
B8K0F7	00000115S	115	S	c2cd5	-1.03676	0.16493
E7F8Y0	00000747T	747	T	bicral	-0.779266	0.164989
E7EXH8	00000179S	179	S	loc799265	-0.673703	0.165029
E7EXH8	00000183T	183	T	loc799265	-0.673703	0.165029
E7EXH8	00000185S	185	S	loc799265	-0.673703	0.165029
F1R598	00004763T	4763	T	kmt2cb	0.571853	0.165521
A0A0G2KIJ4	00000349S	349	S	wu:fa56d06	0.945789	0.166033
F1R782	00000009T	9	T	cux1a	0.233245	0.166117
B0S6S2	00000162T	162	T	fzd8b	0.76214	0.166215
K7DY96	00000506S	506	S	fgl2b	0.261224	0.166512
A5JNG8	00000148T	148	T	nanog	0.3698	0.166877
E7FAD0	00001244T	1244	T	myhz1.1	0.589336	0.167546
E7FAD0	00001252T	1252	T	myhz1.1	0.589336	0.167546
E7FAD0	00001258S	1258	S	myhz1.1	0.589336	0.167546
A3KNR2	00000118S	118	S	si:dkey-238c7.16	-0.728926	0.16779
A5A4L9	00001003S	1003	S	supt16h	-0.39027	0.168426
A0A0R4IRW7	00000610T	610	T	ncapd2	-0.517848	0.169845
F1QD61	00000209T	209	T	mtrex	-0.603568	0.169991
F1QD61	00000211S	211	S	mtrex	-0.603568	0.169991
A0A0R4ISV1	00001423S	1423	S	heatr5b	0.610592	0.170233
A0A2R8RWF7	00000224T	224	T	zgc:113436	-0.301651	0.170806
A0A0R4ITG3	00000433S	433	S	si:dkey-154b15.1	0.390045	0.17143
A0A0R4ITG3	00000436S	436	S	si:dkey-154b15.1	0.390045	0.17143
A0A0R4ITG3	00000438S	438	S	si:dkey-154b15.1	0.390045	0.17143
X1WG32	00000347S	347	S	si:ch211-135n15.3	-0.261622	0.171676
Q5BJC4	00000145S	145	S	ch033	-0.680311	0.17204
X1WCX6	00000932S	932	S	si:ch211-196i2.1	-0.288446	0.172697
A0A0R4IH76	00000627T	627	T	wu:fb44b02	0.561212	0.17314
Q1L8I4	00000187T	187	T	kcnj1a.1	0.693645	0.173316
F1QZG4	00000099S	99	S	nucks1b	0.265493	0.174078
Q6NZV2	00000015T	15	T	mcm4	0.260661	0.174193
F8W5J3	00000279T	279	T	sept7b	-0.647734	0.174314
F1QT86	00000337S	337	S	col5a2a	-0.470281	0.175333
Q1MTL9	00000229S	229	S	nitr6a	-0.484523	0.175614
Q1MTL9	00000237Y	237	Y	nitr6a	-0.484523	0.175614
Q1MTL9	00000238S	238	S	nitr6a	-0.484523	0.175614
A0A0R4IVN8	00001035T	1035	T	baz2a	-2.24044	0.176064
F1RDL5	00000860S	860	S	hivep2b	-0.454114	0.176245
A0A0R4IVY5	00001108S	1108	S	rock1	-0.705607	0.176403
A0A0R4IVY5	00001111S	1111	S	rock1	-0.705607	0.176403
F1QRC0	00000021S	21	S	arhgef10lb	-0.779326	0.176527
F1QRC0	00000027S	27	S	arhgef10lb	-0.779326	0.176527
F1QRC0	00000039S	39	S	arhgef10lb	-0.779326	0.176527
A0A286Y8V9	00001160T	1160	T	lrba	-0.508442	0.177603
A0A286Y8V9	00001164S	1164	S	lrba	-0.508442	0.177603
A0A286Y8V9	00001167S	1167	S	lrba	-0.508442	0.177603
F1QGF1	00000537T	537	T	zgc:113263	0.892869	0.177906
Q1LYC2	00001900S	1900	S	taf1	-0.738182	0.177917
F8W4V6	00000151Y	151	Y	grsf1	-0.357759	0.178402
E7FF07	00000396T	396	T	prr35	0.364622	0.178832
F1R7L6	00000738Y	738	Y	chpfa	-0.594667	0.178984
F1R7L6	00000744S	744	S	chpfa	-0.594667	0.178984
A0A2R8QC86	00004420S	4420	S	pcloa	-0.42357	0.179102
F8W3P9	00000029T	29	T	tulp1b	0.663342	0.179458
A0A0R4IFF9	00000002S	2	S	msh6	0.851114	0.179764
A0A0R4IFF9	00000013S	13	S	msh6	0.851114	0.179764
A0A0R4IFF9	00000016S	16	S	msh6	0.851114	0.179764
Q6DRM9	00000028T	28	T	smc1al	-0.693565	0.18081
Q6DRM9	00000039S	39	S	smc1al	-0.693565	0.18081
Q6DRM9	00000046S	46	S	smc1al	-0.693565	0.18081
F1QLU1	00000471T	471	T	si:ch211-149a19.3	0.735126	0.180878
F1QLU1	00000482Y	482	Y	si:ch211-149a19.3	0.735126	0.180878
E7FEQ7	00000012S	12	S	slc47a4	0.629668	0.180954
Q6DG11	00000460S	460	S	sart1	0.443145	0.181113
F1QJ31	00000104S	104	S	iws1	0.256378	0.181897
F8W4Q2	00000093T	93	T	wwox	0.615244	0.182118
F1QUS9	00000853Y	853	Y	u 7	-0.392002	0.182323
Q4V8V1	00000094S	94	S	bm1la	0.753977	0.182336
A0A286Y9X6	00000429Y	429	Y	zgc:152968	-0.751371	0.182906
A0A286Y9X6	00000437S	437	S	zgc:152968	-0.751371	0.182906
A0A286Y9X6	00000438S	438	S	zgc:152968	-0.751371	0.182906
A0A0R4IEW2	00000236S	236	S	sh2d3cb	0.590858	0.183285
A0A0R4IEW2	00000241S	241	S	sh2d3cb	0.590858	0.183285
A0A0R4IEW2	00000244T	244	T	sh2d3cb	0.590858	0.183285
B5DE31-2	00000280T	280	T	na	-0.214649	0.183351
E7F640	00000841S	841	S	atxn7	0.478006	0.183665
A8WFZ8	00000052T	52	T	sbk3	0.527041	0.185878
B0V305	00000058T	58	T	si:dkey-8e10.3	0.527041	0.185878
A0A0R4I9B8	00001205S	1205	S	gbf1	-0.433695	0.186245
F1QYN0	00001569S	1569	S	c3a.4	0.312864	0.186318
F1QP64	00000008T	8	T	sf1	0.558071	0.186359
A0A2R8QDS2	00000108S	108	S	ca 6a	-0.27454	0.186549
A0A0R4IB32	00000502S	502	S	baiap2a	0.826131	0.186808
F1QDQ5	00000096Y	96	Y	manf	0.692266	0.187006
A0A0R4IS12	00000772S	772	S	dhx36	0.285773	0.187045
A0A0R4IS12	00000781S	781	S	dhx36	0.285773	0.187045
Q29YB3	00000233S	233	S	plagx	-0.366894	0.187181
A2CEP6	00000118S	118	S	pip5kl1	0.373706	0.188566
A2CEP6	00000130S	130	S	pip5kl1	0.373706	0.188566
A2CEP6	00000132S	132	S	pip5kl1	0.373706	0.188566
E7F2P6	00000322S	322	S	mlpha	-0.499131	0.188714
A5WUT8	00000289S	289	S	epg5	-0.903414	0.188724
B0R0T1	00001195S	1195	S	vwa8	-0.331775	0.188804
E7FEF4	00000120S	120	S	nitr10a	0.370888	0.189264
E7FEF4	00000121T	121	T	nitr10a	0.370888	0.189264
E7FEF4	00000122T	122	T	nitr10a	0.370888	0.189264
A0A2R8QGX7	00000128S	128	S	znf385c	-0.592649	0.190124
A0A2R8QGX7	00000131S	131	S	znf385c	-0.592649	0.190124
A0A2R8QGX7	00000132S	132	S	znf385c	-0.592649	0.190124
F1QKS4	00000559S	559	S	canx	-0.245602	0.190165
A0A2R8QPD5	00000527T	527	T	scarf2	0.281842	0.190262
A0A2R8RVY6	00000245S	245	S	hpf1	0.771566	0.190366
Q1LVM8	00000203T	203	T	rgma	0.549337	0.190731
Q1LUQ5	00000039Y	39	Y	si:dkey-21e2.16	-0.229488	0.191622
A0A2R8Q3X2	00003393Y	3393	Y	dync2h1	-0.284842	0.191729
F1RCA1	00000013S	13	S	uba1	-0.175684	0.1918
A0A2R8PZH0	00000461Y	461	Y	rlf	-0.229883	0.191937
Q803R5	00000451Y	451	Y	cmtr1	0.349257	0.192227
A0A2R8RWF2	00000031Y	31	Y	si:ch73-217n20.1	-0.346119	0.192367
A0A286YB36	00000445Y	445	Y	mmp17a	-0.282733	0.195394
A0A2R8QM71	00000324S	324	S	mink1	-0.430901	0.195446
A0A2R8QM71	00000326S	326	S	mink1	-0.430901	0.195446
A0A2R8Q1Y3	00000797T	797	T	timeless	0.597955	0.196066
A0A2R8Q8P2	00000576Y	576	Y	kdm1a	0.583717	0.196313
F1Q6C1	00000203S	203	S	shroom4	-0.529816	0.197719
F1Q6C1	00000205S	205	S	shroom4	-0.529816	0.197719
F1Q6C1	00000211S	211	S	shroom4	-0.529816	0.197719
F1QL98	00000236T	236	T	plekha5	0.730569	0.198228
A0A0N4STN4	00000325S	325	S	rabl6a	-0.192429	0.198532
A0A0N4STN4	00000327S	327	S	rabl6a	-0.192429	0.198532
A0A2R8PXB7	00000085T	85	T	cbx3a	0.199356	0.198555
A0A0R4IPI3	00000099S	99	S	baiap2b	0.804541	0.199253
A0A2R8PZ72	00001069S	1069	S	vtg5	0.276354	0.199647
F1R2S5	00001081S	1081	S	vtg5	0.276354	0.199647
E9QEE4	00000020S	20	S	hnrnpm	0.411788	0.199818
E9QEE4	00000024S	24	S	hnrnpm	0.411788	0.199818
A0A0R4IT72	00000289T	289	T	itih3b.2	0.341471	0.200167
A0A2R8QFF2	00000766T	766	T	col15a1b	-0.589373	0.201458
Q5U3H2	00000421T	421	T	kmt5b	-0.277234	0.201755
Q7T3G2	00000139T	139	T	ywhah	0.231961	0.202414
Q6NYV9	00000610S	610	S	leo1	0.163694	0.202421
E7EZS1	00000577T	577	T	si:dkey-7i4.1	0.341879	0.202644
F1R0T3	00001175Y	1175	Y	lmtk3	-0.499154	0.203861
F8W3Z7	00000089S	89	S	nelfe	-0.499154	0.203861
E7F017	00001362S	1362	S	si:ch73-160p18.3	0.889039	0.203998
E7F017	00001364T	1364	T	si:ch73-160p18.3	0.889039	0.203998
E7F017	00001372T	1372	T	si:ch73-160p18.3	0.889039	0.203998
E7F017	00001470S	1470	S	si:ch73-160p18.3	0.889039	0.203998
E7F017	00001472T	1472	T	si:ch73-160p18.3	0.889039	0.203998
E7F017	00001480T	1480	T	si:ch73-160p18.3	0.889039	0.203998
E7F017	00001632S	1632	S	si:ch73-160p18.3	0.889039	0.203998
E7F017	00001634T	1634	T	si:ch73-160p18.3	0.889039	0.203998
E7F017	00001642T	1642	T	si:ch73-160p18.3	0.889039	0.203998
E7F017	00001668S	1668	S	si:ch73-160p18.3	0.889039	0.203998
E7F017	00001670T	1670	T	si:ch73-160p18.3	0.889039	0.203998
E7F017	00001678T	1678	T	si:ch73-160p18.3	0.889039	0.203998
E7F017	00001776S	1776	S	si:ch73-160p18.3	0.889039	0.203998
E7F017	00001778T	1778	T	si:ch73-160p18.3	0.889039	0.203998
E7F017	00001786T	1786	T	si:ch73-160p18.3	0.889039	0.203998
E7F017	00001812S	1812	S	si:ch73-160p18.3	0.889039	0.203998
E7F017	00001814T	1814	T	si:ch73-160p18.3	0.889039	0.203998
E7F017	00001822T	1822	T	si:ch73-160p18.3	0.889039	0.203998
E7F017	00001956S	1956	S	si:ch73-160p18.3	0.889039	0.203998
E7F017	00001958T	1958	T	si:ch73-160p18.3	0.889039	0.203998
E7F017	00001966T	1966	T	si:ch73-160p18.3	0.889039	0.203998
B0UXS1	00000542S	542	S	fxrd2	0.742428	0.204286
B0UXS1	00000552Y	552	Y	fxrd2	0.742428	0.204286
B5DDQ9	00000134T	134	T	myo1b	0.589741	0.204343
A1L1P9	00000496T	496	T	s47a1	-0.245135	0.20511
A1L1P9	00000498T	498	T	s47a1	-0.245135	0.20511
A0A2R8QUX2	00000053S	53	S	na	0.893204	0.205267
Q7ZU99	00000787S	787	S	tera	0.382403	0.205688
E7FH14	00000680T	680	T	hdac5	0.249088	0.205692
A2BGQ4	00000002S	2	S	marveld2b	-0.400204	0.206978
A2BGQ4	00000007S	7	S	marveld2b	-0.400204	0.206978
Q7SYC7	00000013S	13	S	t185l	0.358166	0.207079
A0A0R4INZ4	00000255T	255	T	cacng2b	-0.861695	0.207287
A0A0R4INZ4	00000256S	256	S	cacng2b	-0.861695	0.207287
Q5RHF3	00000168T	168	T	itih5	-0.372736	0.207483
Q5RHF3	00000169S	169	S	itih5	-0.372736	0.207483
Q5RHF3	00000170S	170	S	itih5	-0.372736	0.207483
A7MCD0	00000303S	303	S	dnajb13	-0.240677	0.207901
A0A0R4IHD1	00000204S	204	S	ksr2	-0.487225	0.208104
A0A2R8Q793	00001318T	1318	T	psip1b	-0.732494	0.208333
A0A2R8Q1W5-3	00000015T	15	T	na	0.785782	0.208429
A0A2R8QU12	00000712T	712	T	dpydb	-0.664725	0.208822
A0A0R4IES7	00004147T	4147	T	k1109	-1.36215	0.209182
A0A2R8QEJ8	00000006T	6	T	smdt1a	-0.504746	0.209239
A0A2R8QEJ8	00000008T	8	T	smdt1a	-0.504746	0.209239
A0A2R8Q587	00001339S	1339	S	pxdn	0.269137	0.209245
F1QI88	00000064S	64	S	g6pc3	-0.693456	0.209336
E7F1S0	00001155Y	1155	Y	vps13c	0.380227	0.209893
E7F1S0	00001167T	1167	T	vps13c	0.380227	0.209893
E7F1S0	00001168S	1168	S	vps13c	0.380227	0.209893
B0V1P2	00000504T	504	T	gad3	-0.717898	0.210037
B8A474	00000137S	137	S	fbxw7	0.343844	0.210433
A0A0R4IYX6	00000075S	75	S	z687a	0.608376	0.210546
A0A0R4IYX6	00000078S	78	S	z687a	0.608376	0.210546
A0A0R4IYX6	00000091S	91	S	z687a	0.608376	0.210546
A0A0R4IYX6	00000092S	92	S	z687a	0.608376	0.210546
E7F386	00000050S	50	S	ca 21	0.516783	0.210892
B3DKC6	00000020S	20	S	myl12.2	-0.405433	0.211146
B8JKL4	00000121Y	121	Y	brms1lb	-0.305822	0.211997
E7FEV5	00000379S	379	S	cylda	0.380272	0.213413
E7FEV5	00000381T	381	T	cylda	0.380272	0.213413
E7FEV5	00000401T	401	T	cylda	0.380272	0.213413
X1WCS8	00002525S	2525	S	ranbp2	-0.327545	0.21419
A0A0R4IVN1	00000020S	20	S	cetn2	-1.09356	0.21501
A0A0R4IVN1	00000023S	23	S	cetn2	-1.09356	0.21501
Q6DHQ1	00000184S	184	S	hvcn1	-0.676824	0.215316
F1QCQ3	00000341T	341	T	shank3a	0.249088	0.215558
Q2TTK0	00002084T	2084	T	igf2r	0.624516	0.215844
Q1LUF1	00001311S	1311	S	camsap2a	0.764104	0.21648
A3KPT4	00001206Y	1206	Y	cla 2	0.754146	0.217273
A3KPT4	00001213S	1213	S	cla 2	0.754146	0.217273
A3KPT4	00001214S	1214	S	cla 2	0.754146	0.217273
A0A2R8QEE2	00000119S	119	S	zgc:152753	-0.661121	0.217745
A0A2R8Q542	00000386T	386	T	ctcf	-0.204841	0.217847
F1R2K9	00000120T	120	T	rrm1	-0.714941	0.218174
A0A2R8QN47	00001064S	1064	S	vtg4	0.3116	0.218329
A0A2R8QV67	00001064S	1064	S	vtg4	0.3116	0.218329
F1Q7L0	00001076S	1076	S	vtg4	0.3116	0.218329
A0A0G2KVJ0	00000009T	9	T	kctd5b	0.516461	0.219725
A0A0R4IHN1	00000086T	86	T	olfcr1	0.368591	0.220531
A0A0R4IHN1	00000090S	90	S	olfcr1	0.368591	0.220531
A0A0R4IHN1	00000093S	93	S	olfcr1	0.368591	0.220531
Q6KC03	00000238T	238	T	st8sia4	-0.343638	0.221065
F1QVX3	00000352Y	352	Y	myhb	-0.606126	0.222396
A0A2R8Q9B7	00000315S	315	S	mfge8b	0.280499	0.222523
A0A0R4ISP1	00002572T	2572	T	zfhx3	-0.561836	0.223485
F1RAR4	00000173S	173	S	si:ch211-269c21.2	-0.426072	0.223492
E7F1P4	00000834T	834	T	grik4	0.698155	0.224402
F1QE34	00000171T	171	T	ankmy2a	0.400012	0.224909
A2CEX4	00000438S	438	S	ascc2	-0.655967	0.224981
X1WBR6	00000762S	762	S	cfap92	-0.655967	0.224981
F1QP36	00001334S	1334	S	plekhh2	0.526506	0.225038
F1QP36	00001335T	1335	T	plekhh2	0.526506	0.225038
F1QP36	00001355S	1355	S	plekhh2	0.526506	0.225038
P85001	00000405S	405	S	ce290	-0.529832	0.225482
F1R385	00000166T	166	T	armc1l	-0.648749	0.225722
F1QPF4	00000644S	644	S	u 11	-0.51604	0.225768
A0A2R8QKQ7	00000459S	459	S	wasla	-0.349797	0.225903
A0A2R8QKQ7	00000460S	460	S	wasla	-0.349797	0.225903
Q1MTC4	00000944S	944	S	vtg2	0.282432	0.226353
F1QC69	00000088Y	88	Y	rgs3b	0.398639	0.226553
F1QC69	00000097S	97	S	rgs3b	0.398639	0.226553
F1QC69	00000098Y	98	Y	rgs3b	0.398639	0.226553
A9C4A9	00000228S	228	S	fance	0.229205	0.226768
A9C4A9	00000233S	233	S	fance	0.229205	0.226768
A9C4A9	00000236S	236	S	fance	0.229205	0.226768
A9C4A9	00000238S	238	S	fance	0.229205	0.226768
F1R7N8	00003633S	3633	S	ttn.2	0.687963	0.227253
F1RBT2	00000088Y	88	Y	chd4b	-0.183691	0.2273
Q5RG44	00000830S	830	S	cracd	-0.221832	0.227767
A0A2R8Q220	00001359S	1359	S	rif1	0.559271	0.227998
A2BHN0	00000233Y	233	Y	anxa3a	-0.278223	0.228717
F8W3Z0	00001796T	1796	T	cacna1ab	-0.278223	0.228717
F1RA64	00000173S	173	S	si:dkey-112e17.1	0.902477	0.232132
F1RA64	00000179S	179	S	si:dkey-112e17.1	0.902477	0.232132
F1QTG0	00000255T	255	T	diaph3	-0.19528	0.232582
A0A2U3TVQ4	00000784T	784	T	dicer1	0.684992	0.233656
A0A2R8QTB2	00000075T	75	T	si:dkey-182g1.4	0.67633	0.233725
B8JKD2	00000128S	128	S	si:dkeyp-117b11.3	0.47133	0.234382
A0A2R8RZ56	00001159S	1159	S	asxl1	-0.466496	0.234751
B8JMY3	00000165Y	165	Y	nsmce4a	0.512974	0.235131
A0A2R8PYX0	00000771S	771	S	si:ch73-63e15.2	-0.288904	0.235312
Q7ZZJ7	00000163S	163	S	slc4a1a	-0.288904	0.235312
A0A2R8QM01	00000585T	585	T	na	0.479693	0.235322
A0A1L2F565	00000045S	45	S	pth4	0.317371	0.235611
A0A1L2F565	00000048S	48	S	pth4	0.317371	0.235611
B0UY97	00001115S	1115	S	rev1	-0.359403	0.236108
A0A2R8PYH7	00000611T	611	T	crtac1b	0.512098	0.236116
A0A2R8PYH7	00000615Y	615	Y	crtac1b	0.512098	0.236116
F1R527	00001062Y	1062	Y	myo7ab	-0.554271	0.236758
A0A2R8PY83	00000256Y	256	Y	zgc:194887	0.271084	0.236847
F1QLY2	00000562S	562	S	zcchc7	-0.291935	0.237063
E7F5Q0	00000311S	311	S	cachd1	-0.338975	0.238077
E7F5Q0	00000322S	322	S	cachd1	-0.338975	0.238077
Q98SH9	00000213T	213	T	hxc1a	-0.695839	0.238273
Q98SH9	00000214S	214	S	hxc1a	-0.695839	0.238273
Q98SH9	00000224T	224	T	hxc1a	-0.695839	0.238273
E7F408	00000071S	71	S	si:ch73-334d15.1	0.569508	0.240398
E7F408	00000074Y	74	Y	si:ch73-334d15.1	0.569508	0.240398
E7F408	00000080T	80	T	si:ch73-334d15.1	0.569508	0.240398
A0A0R4IH56	00000005S	5	S	kdm2aa	0.520399	0.240853
A0A2R8QK93	00000442S	442	S	ssrp1a	-0.21862	0.2411
A0A2R8QK93	00000444S	444	S	ssrp1a	-0.21862	0.2411
F1R909	00000019S	19	S	si:ch211-250c4.3	0.618393	0.241102
F1Q775	00000166S	166	S	cilp	0.347316	0.241826
F1Q775	00000168S	168	S	cilp	0.347316	0.241826
F1Q775	00000173S	173	S	cilp	0.347316	0.241826
E7F049	00000201S	201	S	ktn1	0.463975	0.242214
E7F049	00000204T	204	T	ktn1	0.463975	0.242214
E7F049	00000205S	205	S	ktn1	0.463975	0.242214
A0A2R8QK22	00000171S	171	S	eif1axa	0.50124	0.242255
A0A2R8QK22	00000180Y	180	Y	eif1axa	0.50124	0.242255
F1R375	00000093S	93	S	stpg2	0.671743	0.242498
A0A0R4IN50	00001067T	1067	T	hfm1	-0.554335	0.242605
A7YT51	00000247Y	247	Y	sf3b2	-0.481457	0.242896
A0A2R8RVS1	00000572S	572	S	na	-0.227366	0.242941
A0A2R8Q212	00000945S	945	S	vtg1	0.366722	0.243067
F1R2Z5	00000166S	166	S	dcsignlg	-0.549578	0.24356
F1R2Z5	00000167T	167	T	dcsignlg	-0.549578	0.24356
Q7T3L7	00000161T	161	T	cdk1	0.479707	0.243803
A0A2R8Q5W9	00000241S	241	S	ccna2	-0.409217	0.244122
A0A286YA30	00000262Y	262	Y	atp6ap2	-0.409217	0.244122
A0A286YA30	00000266S	266	S	atp6ap2	-0.409217	0.244122
A0A286YA30	00000269Y	269	Y	atp6ap2	-0.409217	0.244122
A0A0R4IJ71	00002068S	2068	S	plecb	-0.155206	0.244686
Q803V2	00000218T	218	T	prpsap2	0.317996	0.245148
A0A2R8QAS1	00000052S	52	S	xpc	-0.294048	0.245723
Q6NZV2	00000023S	23	S	mcm4	0.235652	0.245796
E9QCU8	00000496Y	496	Y	myo6a	-0.389141	0.246307
Q6DH07	00000237T	237	T	arr3a	-0.564254	0.246499
Q6DH07	00000238T	238	T	arr3a	-0.564254	0.246499
Q6DH07	00000244S	244	S	arr3a	-0.564254	0.246499
F1QPF4	00000645S	645	S	u 11	-0.354186	0.246518
E7FE35	00000726T	726	T	gpr158a	-0.255706	0.246688
A0A0R4IM59	00002639S	2639	S	si:dkey-22o22.2	0.386663	0.24675
A0A0R4IM59	00002646S	2646	S	si:dkey-22o22.2	0.386663	0.24675
A0A0R4IM59	00002648T	2648	T	si:dkey-22o22.2	0.386663	0.24675
F1QD11	00000159S	159	S	baz1a	0.375623	0.247218
E9QD28	00000224T	224	T	si:dkey-283b15.2	-0.277567	0.247402
E7F083	00000096S	96	S	armc3	-0.719768	0.24778
A0A2R8PZ72	00001068S	1068	S	vtg5	0.250267	0.248304
F1R2S5	00001080S	1080	S	vtg5	0.250267	0.248304
X1WD71	00000660S	660	S	ap2a1	-0.257518	0.24842
X1WD71	00000661T	661	T	ap2a1	-0.257518	0.24842
X1WD71	00000663S	663	S	ap2a1	-0.257518	0.24842
E7F477	00000037T	37	T	loc100007935	0.348826	0.249298
E7F477	00000040T	40	T	loc100007935	0.348826	0.249298
E7F477	00000043T	43	T	loc100007935	0.348826	0.249298
F1QM51	00000549T	549	T	mtss1la	0.497696	0.249355
F1QM51	00000566T	566	T	mtss1la	0.497696	0.249355
A0A0R4IJS1	00000471T	471	T	cert1b	0.783012	0.249375
E7F2A2	00000368Y	368	Y	kdf1a	0.671228	0.249976
E7F2A2	00000371S	371	S	kdf1a	0.671228	0.249976
E7F2A2	00000377S	377	S	kdf1a	0.671228	0.249976
F1QQI6	00000057T	57	T	tomm70a	-0.295402	0.250287
A0A2R8QUD1	00000137T	137	T	bida	-0.286812	0.250841
Q5PR67	00000012T	12	T	ei3hb	-0.186369	0.250946
F1QQI8	00000589S	589	S	nav1b	-0.656323	0.250985
A0A0R4IGQ8	00001492T	1492	T	myom1b	-0.610025	0.251324
A0A0R4IGQ8	00001493S	1493	S	myom1b	-0.610025	0.251324
A0A0R4IGQ8	00001497S	1497	S	myom1b	-0.610025	0.251324
A0A2R8Q071	00000300T	300	T	stx16	0.526797	0.251617
A0A2R8QN47	00001069S	1069	S	vtg4	0.224639	0.251668
A0A2R8QV67	00001069S	1069	S	vtg4	0.224639	0.251668
F1Q7L0	00001081S	1081	S	vtg4	0.224639	0.251668
F1R473	00000081S	81	S	actl6a	-0.286448	0.252281
A0A2R8Q4N0	00000136S	136	S	nectin4a	0.562465	0.252322
X1WDR9	00000017S	17	S	olfcq1	-0.57065	0.252696
X1WDR9	00000022S	22	S	olfcq1	-0.57065	0.252696
X1WDR9	00000024S	24	S	olfcq1	-0.57065	0.252696
Q1LY78	00000158T	158	T	rhof	-0.484608	0.253679
Q20JQ7	00001674S	1674	S	sc4ab	0.632658	0.253744
Q20JQ7	00001675T	1675	T	sc4ab	0.632658	0.253744
Q6TEL1	00000549S	549	S	ra21a	-0.177431	0.253964
A5PMP7	00000129S	129	S	pdgfaa	0.229422	0.254563
A5PMP7	00000134T	134	T	pdgfaa	0.229422	0.254563
A5PMP7	00000135S	135	S	pdgfaa	0.229422	0.254563
A0A2R8Q1Z4	00000144S	144	S	nitr9	-0.435931	0.255253
A0A2R8Q1Z4	00000149S	149	S	nitr9	-0.435931	0.255253
A0A2R8Q1Z4	00000155T	155	T	nitr9	-0.435931	0.255253
F1RCQ3	00000083S	83	S	dlgap5	0.201485	0.255408
F1QAX5	00000398S	398	S	zuf	0.540171	0.25557
A0A2R8PYJ3	00000357T	357	T	cntln	0.274982	0.255591
A0A2R8PYJ3	00000359Y	359	Y	cntln	0.274982	0.255591
A0A2R8PYJ3	00000361T	361	T	cntln	0.274982	0.255591
A0A0R4IPY3	00000327Y	327	Y	prkcab	0.274982	0.255591
A0A0N4SU49	00000895S	895	S	abcc8b	-0.619304	0.256032
E7EXZ8	00000153T	153	T	prr7	0.414781	0.256125
B0UY57	00001461S	1461	S	rif1	-0.207977	0.256527
E9QGU4	00000057T	57	T	cct6a	0.36794	0.256979
F1QQZ1	00001094Y	1094	Y	sf3b1	0.377949	0.257061
A0A0R4IAF3	00000872T	872	T	jag2b	-0.556619	0.257703
A0A0R4IAF3	00000875Y	875	Y	jag2b	-0.556619	0.257703
A0A0R4IET1	00000313S	313	S	gga3a	0.432377	0.257877
A9C3R5	00000124T	124	T	ndufaf2	-0.435895	0.257941
A0A0R4IXC4	00000928S	928	S	si:ch211-167b20.8	-0.286423	0.258877
A0A2R8Q220	00001659T	1659	T	rif1	0.449554	0.259236
A0A0R4IRN2	00000326S	326	S	grm6a	-0.539879	0.259304
A0A0R4IDE0	00000311S	311	S	smarcc1b	0.322346	0.259586
A0A0R4IA72	00000109S	109	S	ryr3	-0.544688	0.259673
F1QEB4	00000442S	442	S	ssrp1a	-0.618726	0.260331
F1QEB4	00000444S	444	S	ssrp1a	-0.618726	0.260331
F1QI46	00000008S	8	S	si:ch211-234c11.3	0.236517	0.26047
B3DJ32	00000492T	492	T	arcl1	-0.411735	0.260555
F1QUE8	00000088T	88	T	surf1	0.291334	0.260706
A0A0J9YIX2	00000115T	115	T	zgc:158689	0.379744	0.261
A0A0J9YIX2	00000121Y	121	Y	zgc:158689	0.379744	0.261
A0A0J9YIX2	00000123S	123	S	zgc:158689	0.379744	0.261
F1R8F7	00000275Y	275	Y	gtf2a1l	0.330991	0.261172
A0A2R8RVS1	00000613S	613	S	na	0.307912	0.261256
G1K2X0	00016797T	16797	T	ttn.1	0.878073	0.261283
G1K2X0	00016798T	16798	T	ttn.1	0.878073	0.261283
G1K2X0	00016799S	16799	S	ttn.1	0.878073	0.261283
F1QZ36	00000511T	511	T	zgc:77151	-1.05984	0.261533
A0A2R8QUT4	00000133S	133	S	na	0.455416	0.262212
F1QMF8	00000007S	7	S	taf4b	0.315398	0.262509
A0A0R4IT04	00000588Y	588	Y	slc9a8	0.529758	0.262582
A0A2R8QES4	00000052T	52	T	chrnb1l	-0.223782	0.262986
Q6NYJ3	00000366S	366	S	te2ip	0.269072	0.263379
A0A0R4IMN0	00000127T	127	T	si:ch73-340n8.4	-0.242606	0.263461
E7F2X0	00000027S	27	S	clip1a	0.178409	0.263828
A0A0R4IHX2	00000544Y	544	Y	klhdc4	0.606141	0.264032
A0A2R8QQ28	00001069S	1069	S	vtg7	0.207955	0.265183
A0A0G2L2L3	00000058Y	58	Y	na	-0.199646	0.26587
A0A2R8PZ72	00001065S	1065	S	vtg5	0.256014	0.265898
F1R2S5	00001077S	1077	S	vtg5	0.256014	0.265898
E9QFU7	00000057Y	57	Y	syk	0.309547	0.266204
E9QFU7	00000076S	76	S	syk	0.309547	0.266204
A5WWL8	00000155T	155	T	si:ch73-256j6.2	0.300862	0.266218
A5WWL8	00000157S	157	S	si:ch73-256j6.2	0.300862	0.266218
A5WWL8	00000162Y	162	Y	si:ch73-256j6.2	0.300862	0.266218
A0A0G2KI51	00000831T	831	T	lama2	0.418689	0.266485
A0A0G2KI51	00000839T	839	T	lama2	0.418689	0.266485
A0A0G2KI51	00000841T	841	T	lama2	0.418689	0.266485
A4QP33	00000070S	70	S	ppp2r5cb	0.230415	0.266643
E9QCF2	00000035S	35	S	snx30	0.363015	0.267145
A0A2R8QN47	00001067S	1067	S	vtg4	0.275464	0.267427
A0A2R8QV67	00001067S	1067	S	vtg4	0.275464	0.267427
F1Q7L0	00001079S	1079	S	vtg4	0.275464	0.267427
Q3ZB93	00000120T	120	T	sgcb	-0.567681	0.267481
Q5RFV1	00000219T	219	T	zbed4	0.363894	0.267596
Q5RFV1	00000231S	231	S	zbed4	0.363894	0.267596
A0A2R8QN47	00001065S	1065	S	vtg4	0.247335	0.268111
A0A2R8QV67	00001065S	1065	S	vtg4	0.247335	0.268111
F1Q7L0	00001077S	1077	S	vtg4	0.247335	0.268111
F1QKM9	00000393Y	393	Y	tmprss9	-0.225423	0.268366
Q5RGI2	00000642T	642	T	nup107	0.50924	0.268645
Q5RGI2	00000658T	658	T	nup107	0.50924	0.268645
Q5RGI2	00000659T	659	T	nup107	0.50924	0.268645
A0A0G2KCU5	00000085S	85	S	loc100148066	0.486822	0.268705
A2BG55	00000024S	24	S	ccdc86	0.443818	0.268822
A0A2R8Q793	00001056S	1056	S	psip1b	-0.222539	0.268944
A0A2R8Q960	00000588S	588	S	lrrc45	0.634517	0.269412
A0A2R8Q960	00000591S	591	S	lrrc45	0.634517	0.269412
A0A2R8Q587	00001340S	1340	S	pxdn	0.211842	0.270571
F1QZG4	00000054S	54	S	nucks1b	-0.431972	0.270941
F1R721	00001002S	1002	S	sdk1b	-0.164692	0.271522
A0A0R4IKT8	00003438S	3438	S	ryr2b	0.874483	0.271531
A0A0R4IB09	00000390Y	390	Y	si:dkey-8l13.5	0.874483	0.271531
Q6PC57	00000003S	3	S	paqr3a	-0.213951	0.271795
F6P1R7	00000213T	213	T	7	0.362853	0.2718
F6P1R7	00000227T	227	T	7	0.362853	0.2718
F6P1R7	00000234Y	234	Y	7	0.362853	0.2718
Q5XTN5	00000016S	16	S	crygm4	0.674853	0.272359
Q5XTN5	00000017Y	17	Y	crygm4	0.674853	0.272359
Q5XTN5	00000021S	21	S	crygm4	0.674853	0.272359
Q5XTN5	00000031S	31	S	crygm4	0.674853	0.272359
A0A0R4IJK7	00000073S	73	S	lygl2	1.82663	0.272481
E7EXL6	00000147T	147	T	myofl	-0.480024	0.272617
E7EXL6	00000155S	155	S	myofl	-0.480024	0.272617
E7EXL6	00000165S	165	S	myofl	-0.480024	0.272617
E7EXL6	00000171S	171	S	myofl	-0.480024	0.272617
A0A2R8Q7Q7	00000508S	508	S	smpd5	0.198056	0.272884
A0A2R8RUP4	00001985Y	1985	Y	ank3a	-0.289212	0.272893
Q6P5K5	00000103S	103	S	rplp1	-0.264536	0.272978
Q6DGL8	00000016T	16	T	rt15	-0.442671	0.273005
Q6DGL8	00000018S	18	S	rt15	-0.442671	0.273005
Q6DGL8	00000021S	21	S	rt15	-0.442671	0.273005
F1QL68	00000779S	779	S	huwe1	-0.332218	0.273295
F1QL68	00000787S	787	S	huwe1	-0.332218	0.273295
B8JKD7	00000019T	19	T	na	-0.358375	0.27352
Q7SY52	00000856S	856	S	stk10	-0.301451	0.273938
E7F0C2	00000201T	201	T	zmp:0000001048	0.366722	0.273995
E7F0C2	00000219Y	219	Y	zmp:0000001048	0.366722	0.273995
E7F0C2	00000222Y	222	Y	zmp:0000001048	0.366722	0.273995
E7F0C2	00000223S	223	S	zmp:0000001048	0.366722	0.273995
E9QGB4	00000025T	25	T	iscub	-0.25692	0.274175
Q7T3F7	00000332S	332	S	chrd1	0.230936	0.274551
A0A2R8PW58	00000133S	133	S	si:dkey-21e2.13	-1.65471	0.274817
Q66HW3	00000398S	398	S	pip5k1bb	0.306481	0.275035
Q66HW3	00000400S	400	S	pip5k1bb	0.306481	0.275035
R4GE77	00000294S	294	S	si:ch211-152f2.4	0.595112	0.27521
R4GE77	00000297S	297	S	si:ch211-152f2.4	0.595112	0.27521
R4GE77	00000298S	298	S	si:ch211-152f2.4	0.595112	0.27521
A0A2R8QGR2	00000264S	264	S	si:ch211-285f17.1	0.333822	0.275287
A0A2R8QGR2	00000272Y	272	Y	si:ch211-285f17.1	0.333822	0.275287
A0A2R8QGR2	00000276T	276	T	si:ch211-285f17.1	0.333822	0.275287
X1WCM8	00000701S	701	S	recql5	0.300113	0.275413
F8W505	00000392S	392	S	cdh31	-0.444272	0.275778
F8W505	00000393T	393	T	cdh31	-0.444272	0.275778
F8W505	00000396S	396	S	cdh31	-0.444272	0.275778
B3DFT5	00000008S	8	S	si:ch211-199g17.9	-0.444272	0.275778
B3DFT5	00000010S	10	S	si:ch211-199g17.9	-0.444272	0.275778
B3DFT5	00000017T	17	T	si:ch211-199g17.9	-0.444272	0.275778
F1Q8P7	00000109T	109	T	eif2s2	-0.374114	0.275778
Q5RIK1	00000338T	338	T	ftr97	-0.599665	0.275943
F1QZU1	00000114S	114	S	tnks1bp1	-0.224677	0.276023
A0A2R8QM83	00000036S	36	S	tmem126a	-0.296255	0.276429
F1RBF9	00000054T	54	T	gora 2	-0.255528	0.276686
E7FDY6	00002100S	2100	S	ehbp1l1b	0.617213	0.277061
E7FDY6	00002102S	2102	S	ehbp1l1b	0.617213	0.277061
A0A2R8QBG3	00001070S	1070	S	vtg6	0.188385	0.277187
F1QKB1	00000728T	728	T	ehmt1a	0.767568	0.277457
Q4VBI7	00000073Y	73	Y	stx18	0.563717	0.277464
Q6P5K5	00000100S	100	S	rplp1	-0.264377	0.278455
B0JZN6	00000069Y	69	Y	zgc:175214	-0.66949	0.278579
A0A140LH32	00000092S	92	S	camta1	-0.287238	0.27877
A0A2R8QI77	00003782S	3782	S	prx	-0.305384	0.279167
A0A140LFT8	00000296S	296	S	si:dkey-9l20.3	-0.612931	0.279638
A0A140LFT8	00000298S	298	S	si:dkey-9l20.3	-0.612931	0.279638
A0A140LFT8	00000306T	306	T	si:dkey-9l20.3	-0.612931	0.279638
Q6NZW0	00000207S	207	S	c102a	0.21449	0.280529
E7FFQ2	00000823Y	823	Y	si:dkey-219c3.2	-0.289368	0.280734
A0A2R8PZN8	00000291T	291	T	asmtl	-0.512923	0.280827
A0A2R8PZN8	00000294T	294	T	asmtl	-0.512923	0.280827
A0A2R8PZN8	00000296S	296	S	asmtl	-0.512923	0.280827
B0UXI0	00000251Y	251	Y	fnbp1a	0.650236	0.281084
B0UXI0	00000252T	252	T	fnbp1a	0.650236	0.281084
X1WEJ1	00000105Y	105	Y	smc1b	-0.475025	0.281929
A0A0R4IFZ9	00000073T	73	T	si:dkeyp-13d12.24	-0.356109	0.282526
A0A0R4IFZ9	00000084S	84	S	si:dkeyp-13d12.24	-0.356109	0.282526
A0A0R4IFZ9	00000089T	89	T	si:dkeyp-13d12.24	-0.356109	0.282526
Q566W7	00000035S	35	S	snx30	-0.282383	0.282756
A0A2R8Q5J0	00000054Y	54	Y	sts	-0.365871	0.2833
E9QD48	00000163T	163	T	phf11	0.321217	0.284215
E9QH87	00000106T	106	T	zgc:113625	-0.445295	0.284287
E9QH87	00000111S	111	S	zgc:113625	-0.445295	0.284287
E9QH87	00000116T	116	T	zgc:113625	-0.445295	0.284287
G1K2X0	00006819S	6819	S	ttn.1	-0.763884	0.284353
E9QJA2	00000433Y	433	Y	lcp2a	-0.364239	0.284787
F1QNM8	00001011S	1011	S	si:dkey-217f16.1	-0.52674	0.284982
F1QNY7	00000006T	6	T	pdgfra	0.668118	0.285416
F1QNY7	00000019S	19	S	pdgfra	0.668118	0.285416
F1QNY7	00000022S	22	S	pdgfra	0.668118	0.285416
F1QM51	00000141S	141	S	mtss1la	0.671503	0.285595
A0A0R4IGS7	00000735T	735	T	si:dkeyp-9d4.3	0.515511	0.285689
Q7T2C1	00000612T	612	T	cul4a	0.318851	0.286984
Q7ZU70	00000396Y	396	Y	trim47	0.509963	0.287092
Q7ZU70	00000398S	398	S	trim47	0.509963	0.287092
A8WG81	00000230S	230	S	tmem59l	0.593913	0.287191
A8WG81	00000247S	247	S	tmem59l	0.593913	0.287191
A8WG81	00000250S	250	S	tmem59l	0.593913	0.287191
B0UY57	00001651T	1651	T	rif1	0.173947	0.28773
E7F2Y6	00000372S	372	S	abca1b	-0.593782	0.288225
F1Q7P7	00000018T	18	T	pdap1b	-0.353182	0.288575
A0A0R4IN26	00000383Y	383	Y	44819	-0.654848	0.289064
F1REQ8	00000847S	847	S	pcdh8	0.507597	0.289096
E7F8D3	00000300S	300	S	ifit9	0.514718	0.2895
F1Q5Q5	00000124S	124	S	npbwr2a	0.394385	0.289925
F1Q5Q5	00000125T	125	T	npbwr2a	0.394385	0.289925
F1Q5Q5	00000128S	128	S	npbwr2a	0.394385	0.289925
B0R142	00000403Y	403	Y	tas1r2.1	0.394385	0.289925
Q7SXV9	00000275Y	275	Y	calub	0.741359	0.290057
Q5RHX6	00000155S	155	S	dcnl4	0.646096	0.290117
Q5RHX6	00000160S	160	S	dcnl4	0.646096	0.290117
Q5RHX6	00000161T	161	T	dcnl4	0.646096	0.290117
A2BIQ8	00000495S	495	S	zcchc8	-0.43082	0.290336
A0A0R4IRI3	00000376Y	376	Y	srl	0.342411	0.290447
A0A0R4IBI0	00001416T	1416	T	dennd4b	0.527833	0.290526
A4IG58	00000277S	277	S	mgat2	-0.291139	0.290767
E7FCN5	00000142S	142	S	itgb2	0.576461	0.291084
F1QLN6	00000194Y	194	Y	c3a.5	1.07912	0.29147
A0A2R8QEB2	00000334T	334	T	golga4	-0.266995	0.291548
I3ITL5	00001640Y	1640	Y	myo10l1	0.573513	0.291662
B0UXN0	00000342Y	342	Y	qsox1	-1.3343	0.291877
B0UXN0	00000349Y	349	Y	qsox1	-1.3343	0.291877
B0UXN0	00000355S	355	S	qsox1	-1.3343	0.291877
E7EXF3	00000068T	68	T	slc35c2	0.24717	0.29229
F1R7R7	00000068T	68	T	slc35c2	0.24717	0.29229
E7F6M0	00000053S	53	S	nck1b	0.249321	0.292691
A1L223	00000078S	78	S	cbx5	0.183726	0.292727
F1QY24	00000267S	267	S	agxta	0.563956	0.292952
F1QY24	00000281T	281	T	agxta	0.563956	0.292952
F1QY24	00000286S	286	S	agxta	0.563956	0.292952
A0A2R8Q1X0	00000081S	81	S	ddx31	-0.256865	0.292965
A0A2R8Q1X0	00000086T	86	T	ddx31	-0.256865	0.292965
A0A2R8Q1X0	00000089S	89	S	ddx31	-0.256865	0.292965
B0S8K0	00000125T	125	T	ihha	0.266835	0.293262
B0S8K0	00000138S	138	S	ihha	0.266835	0.293262
B0S8K0	00000149T	149	T	ihha	0.266835	0.293262
A0A0R4IN44	00000115S	115	S	pdlim5a	-0.405549	0.293382
A0A0R4IN44	00000116S	116	S	pdlim5a	-0.405549	0.293382
A0A0R4IRL4	00000293S	293	S	abcd3a	-0.554277	0.293502
Q6PBY1	00000266S	266	S	rs3a	0.179966	0.293505
A0A0R4ID71	00000861S	861	S	evplb	0.52195	0.293517
A5PLA5	00000021T	21	T	kcnj1b	-0.296668	0.294284
A0A2R8Q5R7	00000036T	36	T	hsd11b1lb	-0.534481	0.294404
Q67FY3	00001026T	1026	T	bcl9l	0.625472	0.294855
Q67FY3	00001039S	1039	S	bcl9l	0.625472	0.294855
F1R7I3	00000222S	222	S	trpa1a	0.201135	0.294938
A0A2R8QI00	00000295S	295	S	bcl2l13	-0.570553	0.295288
F1REH8	00000287Y	287	Y	anxa13	0.615744	0.295331
B0UXS1	00000088Y	88	Y	fxrd2	-0.151513	0.295534
B0UXS1	00000089T	89	T	fxrd2	-0.151513	0.295534
Q2PRF8	00000222S	222	S	or64g1	0.178954	0.295549
Q2PRF8	00000223S	223	S	or64g1	0.178954	0.295549
Q2PRF8	00000224S	224	S	or64g1	0.178954	0.295549
A0A2R8QN47	00001070S	1070	S	vtg4	0.199785	0.295612
A0A2R8QV67	00001070S	1070	S	vtg4	0.199785	0.295612
F1Q7L0	00001082S	1082	S	vtg4	0.199785	0.295612
A0A2R8Q6F8	00001436S	1436	S	trip12	-0.623651	0.295956
A0A2R8Q6F8	00001441S	1441	S	trip12	-0.623651	0.295956
Q7ZUI0	00000224S	224	S	rpl5a	0.370641	0.295997
A2CEY3	00000128S	128	S	si:dkeyp-2e4.8	-0.2628	0.296582
E9QEN3	00000207S	207	S	osgin2	-0.227602	0.296813
B0UY74	00000089S	89	S	itgb5	0.221132	0.296902
F6PBY5	00000081S	81	S	zgc:158445	-0.596274	0.297059
A0A0R4IHQ7	00000196Y	196	Y	cyp2aa1	0.532758	0.297397
A0A0R4IQ46	00000198Y	198	Y	cyp2aa12	0.532758	0.297397
Q1LUE5	00000062S	62	S	zch18	-0.485772	0.297499
X1WF77	00000197T	197	T	si:dkey-7i4.7	-0.282636	0.297895
A0A0R4IGU2	00000137T	137	T	si:ch73-266m14.1	-0.533972	0.297918
F1QQV6	00001513S	1513	S	aqr	0.371863	0.298248
F1QQV6	00001515S	1515	S	aqr	0.371863	0.298248
F1QQV6	00001518S	1518	S	aqr	0.371863	0.298248
Q6NYN3	00000916Y	916	Y	ipo7	0.494304	0.29838
F1Q7F8	00000087S	87	S	rbm4.2	0.578133	0.298605
A0A0R4IF65	00000090S	90	S	mcm2	0.182779	0.298743
A5PMR0	00000358S	358	S	zzz3	-0.230708	0.299108
A0A2R8QMW0	00000589S	589	S	si:ch211-203d1.3	0.175623	0.299625
E7F2R5	00000334S	334	S	cdt1	-0.226212	0.299778
E7F2R5	00000337T	337	T	cdt1	-0.226212	0.299778
Q0P427	00000120T	120	T	ppr35	-0.529796	0.299848
A0A140LGZ8	00000324S	324	S	pcdh1b	0.243185	0.30028
F1QGV4	00001005T	1005	T	lrrfip1a	0.243185	0.30028
Q6NV26	00000241S	241	S	sda1	-0.250629	0.300807
Q6NV26	00000242T	242	T	sda1	-0.250629	0.300807
Q6NYG8	00000587S	587	S	dpyd	0.266155	0.301474
A5WW52	00000089S	89	S	stxbp5a	-0.653855	0.30187
A5WW52	00000109T	109	T	stxbp5a	-0.653855	0.30187
A5WW52	00000111T	111	T	stxbp5a	-0.653855	0.30187
E7FD92	00000306S	306	S	dsn1	-0.220631	0.302475
Q1L8A0	00000359S	359	S	pld3	-0.340914	0.302526
Q1L8A0	00000363S	363	S	pld3	-0.340914	0.302526
Q7ZV03	00000302S	302	S	vp26b	0.247477	0.302649
A0A2R8QQ28	00001067S	1067	S	vtg7	0.163904	0.302896
A0A0R4IU50	00000607S	607	S	mcama	0.278969	0.303191
F1R785	00000482Y	482	Y	mxf	-0.330474	0.303578
F1R785	00000485S	485	S	mxf	-0.330474	0.303578
F1R785	00000493S	493	S	mxf	-0.330474	0.303578
F1QXR6	00000022S	22	S	mief2	-0.242111	0.303586
F1QXR6	00000034T	34	T	mief2	-0.242111	0.303586
F1QXR6	00000036T	36	T	mief2	-0.242111	0.303586
E7FDY6	00000713S	713	S	ehbp1l1b	-0.438959	0.303704
E7FDY6	00000714S	714	S	ehbp1l1b	-0.438959	0.303704
E7FDY6	00000718T	718	T	ehbp1l1b	-0.438959	0.303704
A0A2R8Q889	00000534T	534	T	na	-0.284431	0.303841
E7EY86	00000053S	53	S	ubxn2a	0.233422	0.304057
E7EY86	00000054S	54	S	ubxn2a	0.233422	0.304057
E7EY86	00000057S	57	S	ubxn2a	0.233422	0.304057
Q6PFQ0	00000096Y	96	Y	ks6a6	0.618264	0.304774
A0A0R4IKB3	00000129S	129	S	si:ch211-25d12.7	0.421753	0.304778
A0A2R8RX05	00000006S	6	S	zgc:112148	-0.23011	0.304825
X1WF27	00000922S	922	S	cracdla	0.52181	0.304941
A0A0R4INQ5	00000800S	800	S	erap2	0.459576	0.305115
F1QG08	00000088T	88	T	clk4b	0.546036	0.305786
E7FBI2	00000232S	232	S	map4l	0.467048	0.306571
A0A0R4IUP8	00000099S	99	S	ube4b	0.535376	0.307752
A0A0R4IUP8	00000112S	112	S	ube4b	0.535376	0.307752
X1WB90	00000232T	232	T	dhrs13b.1	0.526087	0.307795
Q5RFV1	00000008S	8	S	zbed4	0.423889	0.30787
A0A0R4IKJ3	00001936T	1936	T	arid1aa	-0.519471	0.308347
A0A0R4IKJ3	00001946S	1946	S	arid1aa	-0.519471	0.308347
F8W5I1	00000316T	316	T	slc35b3	-0.249967	0.308444
Q6P603	00000233Y	233	Y	anxa2a	0.581416	0.308465
F1QLW8	00000136S	136	S	ddx18	-0.328418	0.308559
F1QLW8	00000141S	141	S	ddx18	-0.328418	0.308559
A0A286YB73	00000798S	798	S	ppp6r3	0.311932	0.308682
B0UY74	00000091S	91	S	itgb5	0.206902	0.308823
B0UY74	00000096S	96	S	itgb5	0.206902	0.308823
Q1RLQ1	00000095S	95	S	stmn1a	0.405836	0.309937
Q5TYX5	00000097T	97	T	laptm4a	-0.438673	0.310107
Q5TYX5	00000099S	99	S	laptm4a	-0.438673	0.310107
E7FAZ7	00001765S	1765	S	srcap	-0.2276	0.310129
E7FAZ7	00001767T	1767	T	srcap	-0.2276	0.310129
B0UYQ8	00000134S	134	S	si:dkey-67c22.2	0.392629	0.31038
B0UYQ8	00000136S	136	S	si:dkey-67c22.2	0.392629	0.31038
B0UYQ8	00000138S	138	S	si:dkey-67c22.2	0.392629	0.31038
Q5SPP1	00000250T	250	T	snx9b	0.641039	0.310796
A0A0R4IUF0	00001011Y	1011	Y	top2a	-0.267932	0.311319
F1QHZ1	00000079S	79	S	rad23aa	0.203385	0.311505
A0A0R4IAW3	00000852S	852	S	ncam1a	0.361128	0.311755
F1R8E8	00000296T	296	T	brca2	0.584069	0.31195
F1R8E8	00000304S	304	S	brca2	0.584069	0.31195
Q4V8X4	00000283T	283	T	acbd6	0.41957	0.312221
Q4V8X4	00000285S	285	S	acbd6	0.41957	0.312221
Q4V8X4	00000289S	289	S	acbd6	0.41957	0.312221
Q4V8X4	00000290S	290	S	acbd6	0.41957	0.312221
A0A2R8QCI9	00000555S	555	S	shroom2b	0.510938	0.312268
A0A0R4ITV5	00000684S	684	S	mre11a	0.413407	0.312368
Q6PFQ0	00000230T	230	T	ks6a6	0.799159	0.312516
E7FGY1	00000972S	972	S	plxnb2b	0.228461	0.312587
E7FGY1	00000974Y	974	Y	plxnb2b	0.228461	0.312587
E7FGY1	00000978T	978	T	plxnb2b	0.228461	0.312587
A0A0R4ICH2	00000005S	5	S	brcc3	0.486684	0.312634
A3KP55	00000106Y	106	Y	atpaf2	0.378218	0.313299
A3KP55	00000122T	122	T	atpaf2	0.378218	0.313299
A5PMI2	00000893T	893	T	zfyve9a	0.376129	0.31369
A5PMI2	00000896T	896	T	zfyve9a	0.376129	0.31369
A0A0H2UKW5	00000109T	109	T	ntrk3b	0.679689	0.313716
A0A0R4IUB5	00000421S	421	S	srsf11	0.231844	0.313973
A0A0R4IUB5	00000426S	426	S	srsf11	0.231844	0.313973
Q1ECX9	00000015T	15	T	pdia4	-0.721715	0.314467
A0A2R8QBG3	00001076S	1076	S	vtg6	0.241956	0.31455
A0A2R8PZ72	00001070S	1070	S	vtg5	0.209735	0.314739
F1R2S5	00001082S	1082	S	vtg5	0.209735	0.314739
A0A2R8Q889	00000522T	522	T	na	-0.255584	0.314816
A0A2R8Q889	00000532T	532	T	na	-0.255584	0.314816
F1Q9M2	00000045S	45	S	cd2bp2	0.388243	0.314893
B0V1B5	00000105S	105	S	zgc:86609	0.306317	0.31496
A0A2R8Q7L8	00000312T	312	T	aatf	0.534012	0.315565
A0A2R8Q7L8	00000318S	318	S	aatf	0.534012	0.315565
A0A2R8QJC9	00000479S	479	S	rad54l2	0.471347	0.315584
X1WDW9	00000122S	122	S	na	0.53661	0.316343
X1WDW9	00000123Y	123	Y	na	0.53661	0.316343
A3KNK2	00000153S	153	S	zgc:162144	-0.600082	0.316454
A0A0H2UKN4	00001517T	1517	T	utrn	-0.329707	0.316462
E7FGC2	00000865Y	865	Y	smc4	-0.50397	0.316466
Q7ZVI8	00000115S	115	S	nploc4	-0.327997	0.316715
Q7ZUC2	00000193S	193	S	cab45	-1.05179	0.316974
F1QND4	00000444S	444	S	kcnn1a	-0.173025	0.317697
A0A0R4ICU6	00000457Y	457	Y	lsr	0.277095	0.317951
Q7SXE4	00000713S	713	S	goga5	0.457114	0.318325
A0A2R8QH73	00000579S	579	S	na	0.217114	0.318531
B8JM29	00000098S	98	S	si:ch73-343l4.6	0.190628	0.31855
F1QLH1	00000012S	12	S	ppifb	-0.222386	0.319029
A0A0R4IVB1	00000027T	27	T	inpp5ka	-0.664455	0.31994
B5DDZ2	00000172S	172	S	dbf4	0.629168	0.31999
Q66HW2	00000462S	462	S	ehd1b	-0.201691	0.320492
A0A0R4IDY9	00000394S	394	S	hdac1	0.572298	0.321548
A0A0R4IFR5	00001123S	1123	S	mtmr3	0.19184	0.321605
X1WFP8	00000078T	78	T	xpo1b	0.482572	0.321987
X1WFP8	00000080S	80	S	xpo1b	0.482572	0.321987
X1WFP8	00000084Y	84	Y	xpo1b	0.482572	0.321987
E7F3X3	00000136S	136	S	si:ch211-216b21.2	0.406683	0.322191
E7F3X3	00000137S	137	S	si:ch211-216b21.2	0.406683	0.322191
E7F3X3	00000142S	142	S	si:ch211-216b21.2	0.406683	0.322191
Q0VFW0	00000021T	21	T	rpl22l1	0.600561	0.322392
Q0VFW0	00000035S	35	S	rpl22l1	0.600561	0.322392
A0A2R8Q3F0	00000463S	463	S	eif4bb	-0.222919	0.322435
A0A2R8Q3F0	00000468S	468	S	eif4bb	-0.222919	0.322435
A0A2R8Q3F0	00000470T	470	T	eif4bb	-0.222919	0.322435
A0A2R8QBG3	00001073S	1073	S	vtg6	0.201705	0.323216
F1R7W0	00000473S	473	S	col17a1b	-0.459731	0.323645
F1R7W0	00000475S	475	S	col17a1b	-0.459731	0.323645
F1R7W0	00000485S	485	S	col17a1b	-0.459731	0.323645
F8W4Y7	00000234S	234	S	si:dkey-19a16.12	0.776521	0.324142
F8W4Y7	00000242T	242	T	si:dkey-19a16.12	0.776521	0.324142
F8W4Y7	00000245T	245	T	si:dkey-19a16.12	0.776521	0.324142
F1R1B1	00000556S	556	S	magi1a	0.336595	0.325054
A0A0R4IBW0	00000097S	97	S	cyp24a1	-0.647246	0.32548
Q6NWC9	00000165S	165	S	gkap1	0.403935	0.325553
F1RBT2	00001050Y	1050	Y	chd4b	-0.826213	0.326144
Q6P0J0	00000127S	127	S	ppp1r2	0.166037	0.326736
Q6P0J0	00000128S	128	S	ppp1r2	0.166037	0.326736
A0A0R4IKC0	00000118T	118	T	si:ch211-237a4.2	-0.267983	0.326838
A0A2R8QN32	00000008S	8	S	gmnn	-0.142587	0.327189
F1QGL1	00001547T	1547	T	chd7	-0.426926	0.327823
A0A2R8RXK9	00000517S	517	S	clstn3	0.47787	0.327855
Q6NUV0	00000358S	358	S	rb3gp	0.484822	0.328202
Q6NUV0	00000361T	361	T	rb3gp	0.484822	0.328202
Q6NUV0	00000383S	383	S	rb3gp	0.484822	0.328202
A0A2R8QGS5	00000909T	909	T	znf271	0.237383	0.328567
A2CEB2	00000676S	676	S	ankle2	0.460802	0.328821
A2CEB2	00000679S	679	S	ankle2	0.460802	0.328821
Q7ZSY3	00001570S	1570	S	smarca4a	-0.35692	0.328868
A0A0G2L4U0	00000194S	194	S	znf1118	0.470167	0.328969
E7FC94	00000101S	101	S	si:ch211-200p22.4	0.489162	0.330559
E7FC94	00000102T	102	T	si:ch211-200p22.4	0.489162	0.330559
E7FC94	00000121S	121	S	si:ch211-200p22.4	0.489162	0.330559
Q08BD8	00000212T	212	T	mtrf2	0.489162	0.330559
A0FJH7	00000151Y	151	Y	crfb1	0.452499	0.331718
A0FJH7	00000159S	159	S	crfb1	0.452499	0.331718
A0A0G2L1P1	00000012T	12	T	na	-0.167144	0.331824
E7F4H1	00001332Y	1332	Y	dysf	-0.53958	0.331956
A0A2R8QBG3	00001074S	1074	S	vtg6	0.2021	0.332093
A0A0R4IZA5	00000466T	466	T	rnft2	-0.180091	0.332431
Q6PBT3	00000343Y	343	Y	fez1	-0.143688	0.33293
A0A140LGZ3	00000078S	78	S	si:ch211-63p21.8	0.322181	0.33318
A0A140LGZ3	00000079Y	79	Y	si:ch211-63p21.8	0.322181	0.33318
A0A140LGZ3	00000081S	81	S	si:ch211-63p21.8	0.322181	0.33318
A0A2R8QF81	00000010S	10	S	cfap299	0.42361	0.333215
F1RA07	00000289S	289	S	si:ch73-212j7.1	-0.148707	0.333365
A8WHP7	00000253T	253	T	ata6	0.397164	0.333433
A8WHP7	00000260T	260	T	ata6	0.397164	0.333433
A8WHP7	00000268T	268	T	ata6	0.397164	0.333433
G1K2X0	00007523S	7523	S	ttn.1	-0.53221	0.333554
G1K2X0	00007524T	7524	T	ttn.1	-0.53221	0.333554
G1K2X0	00007529T	7529	T	ttn.1	-0.53221	0.333554
B8A4A2	00000283Y	283	Y	degs1	-0.231011	0.333701
B8A4A2	00000284Y	284	Y	degs1	-0.231011	0.333701
Q6AXJ2	00000010S	10	S	ei3ha	-0.229023	0.333736
A0A0R4IXF1	00000236S	236	S	gnl2	0.230849	0.33381
A0A0R4IXF1	00000239T	239	T	gnl2	0.230849	0.33381
A0A0R4IXF1	00000240Y	240	Y	gnl2	0.230849	0.33381
A0A0R4IVV9	00000029S	29	S	si:dkey-238k10.3	-0.208284	0.334094
A3KPS3	00000438Y	438	Y	sema6dl	-0.484139	0.334117
F1QTS9	00000235S	235	S	mrto4	-0.441409	0.334439
F1QTS9	00000241S	241	S	mrto4	-0.441409	0.334439
A0A0R4IFD3	00000379S	379	S	nrd1b	0.285182	0.334479
B0R136	00000214S	214	S	sult1st9	-0.241056	0.33451
F1Q8F3	00000093S	93	S	si:dkey-258f14.7	-0.245889	0.334673
E7FGL9	00000284Y	284	Y	apba1b	0.43619	0.336233
Q1LXV2	00000025S	25	S	scxa	-0.412412	0.336279
Q1LXV2	00000027S	27	S	scxa	-0.412412	0.336279
F1QEZ1	00005143T	5143	T	adgrv1	0.480801	0.336365
E7F333	00000731S	731	S	lrrc8c	0.480801	0.336365
Q1LV17	00000068S	68	S	i2bp1	0.480801	0.336365
F1QDB3	00000052S	52	S	dhrs11b.2	0.389419	0.336723
F1QDB3	00000056S	56	S	dhrs11b.2	0.389419	0.336723
A0A0R4IC74	00000076T	76	T	fkbp15b	0.198308	0.336736
A0A0R4IC74	00000081T	81	T	fkbp15b	0.198308	0.336736
A0A0R4IUL0	00000913T	913	T	fkbp15b	0.198308	0.336736
A0A0R4IUL0	00000918T	918	T	fkbp15b	0.198308	0.336736
A0A2R8QE74	00000957S	957	S	kdm4ab	-0.651872	0.337315
A9JT69	00000180S	180	S	hic1l	-0.300869	0.337377
E7F0I7	00000142S	142	S	hck	1.21092	0.337757
E7F0I7	00000146S	146	S	hck	1.21092	0.337757
E7F0I7	00000156T	156	T	hck	1.21092	0.337757
E7FBD5	00001507T	1507	T	iqgap1	-0.277293	0.33793
F1R3X0	00000262S	262	S	tjp3	-0.212887	0.33797
F1R3X0	00000266S	266	S	tjp3	-0.212887	0.33797
A0A2R8QN47	00001068S	1068	S	vtg4	0.19527	0.338259
A0A2R8QV67	00001068S	1068	S	vtg4	0.19527	0.338259
F1Q7L0	00001080S	1080	S	vtg4	0.19527	0.338259
B3DG12	00000209S	209	S	abcg5	-0.227104	0.33887
F1R3X9	00003049S	3049	S	egb	0.204875	0.339017
F1R3X9	00003050Y	3050	Y	egb	0.204875	0.339017
F1R3X9	00003056T	3056	T	egb	0.204875	0.339017
F1R3X9	00003058S	3058	S	egb	0.204875	0.339017
B8A5S6	00000315T	315	T	amotl2b	0.235042	0.339037
F1R300	00000211T	211	T	snrpa1	0.173102	0.339104
A0A2R8Q8K2	00001445Y	1445	Y	na	0.527907	0.33913
A0A286Y9W2	00000864T	864	T	hecw2a	-0.505487	0.339397
A0A0R4IFG3	00000529T	529	T	ttf2	0.711813	0.339463
A0A0R4IFG3	00000530T	530	T	ttf2	0.711813	0.339463
A0A0R4IFG3	00000548T	548	T	ttf2	0.711813	0.339463
A0A2R8QN47	00000931S	931	S	vtg4	-0.626354	0.339621
A0A2R8QV67	00000931S	931	S	vtg4	-0.626354	0.339621
F1Q7L0	00000943S	943	S	vtg4	-0.626354	0.339621
A0A2R8PZ72	00000931S	931	S	vtg5	-0.626354	0.339621
F1R2S5	00000943S	943	S	vtg5	-0.626354	0.339621
A0A286YA00	00000111T	111	T	chtf18	-0.223181	0.340394
A0A286YA00	00000114S	114	S	chtf18	-0.223181	0.340394
A0A286YA00	00000115S	115	S	chtf18	-0.223181	0.340394
F1QGK5	00000234T	234	T	calcoco2	0.431876	0.34043
F1QGK5	00000251S	251	S	calcoco2	0.431876	0.34043
F1QGK5	00000252T	252	T	calcoco2	0.431876	0.34043
A0A2R8QBG3	00000059S	59	S	vtg6	0.596544	0.341618
A8C5J1	00000098Y	98	Y	kiss1	-0.226233	0.342101
A0A2R8Q714	00000447S	447	S	fhdc3	-0.124953	0.343536
Q7ZUZ4	00000121S	121	S	pdcd5	0.110468	0.343748
A0A0G2KZE8	00000030S	30	S	prpsap1	0.157246	0.344279
F1R029	00000732T	732	T	cul4b	0.267929	0.34447
Q8AX99	00000415S	415	S	actn3b	0.368857	0.344677
Q8AX99	00000422T	422	T	actn3b	0.368857	0.344677
Q8AX99	00000429S	429	S	actn3b	0.368857	0.344677
X1WBP4	00000673S	673	S	znf831	-0.208378	0.344816
B0S5B4	00000793S	793	S	stard8	0.201548	0.344866
Q1MTD3	00000057S	57	S	mces	-0.134075	0.344952
A0A2R8QRG4	00000075S	75	S	si:cabz01071911.3	0.361659	0.345278
F1QVJ4	00000416T	416	T	msl2b	0.331487	0.345498
F1R141	00000002Y	2	Y	or41a2	0.341551	0.345645
E7FA74	00001282S	1282	S	mdc1	0.425841	0.345906
Q1LXC0	00000016S	16	S	tusc2b	0.267284	0.346091
Q1LXC0	00000032S	32	S	tusc2b	0.267284	0.346091
A0A2R8Q031	00001628Y	1628	Y	pik3c2a	0.440333	0.346152
A0A2R8RZ96	00000178Y	178	Y	hid1a	-0.442902	0.346317
F1QEJ3	00000580T	580	T	ephb1	-0.242956	0.346671
F1Q618	00001754S	1754	S	si:ch1073-335m2.2	0.375224	0.346825
F1Q618	00001765T	1765	T	si:ch1073-335m2.2	0.375224	0.346825
Q642H2-2	00000023T	23	T	na	0.44077	0.346849
Q642H2-2	00000034S	34	S	na	0.44077	0.346849
Q642H2-2	00000037T	37	T	na	0.44077	0.346849
F1QJR8	00000020S	20	S	sap30bp	0.274221	0.347097
B6E506	00000124S	124	S	drd1b	-0.409495	0.347237
B6E506	00000125S	125	S	drd1b	-0.409495	0.347237
B6E506	00000134T	134	T	drd1b	-0.409495	0.347237
Q98TW1-2	00000150Y	150	Y	na	0.23028	0.3474
F1QQI6	00000080S	80	S	tomm70a	-0.13077	0.347865
A0A2R8QU12	00000550S	550	S	dpydb	-0.647582	0.347941
F8W4A7	00000044T	44	T	si:dkey-12f6.5	-0.357276	0.348488
Q6DH43	00000030S	30	S	mrpl43	-0.366891	0.348509
E7F4G7	00001545S	1545	S	ank2a	0.150078	0.348791
E7F4G7	00001546S	1546	S	ank2a	0.150078	0.348791
E7F4G7	00001547S	1547	S	ank2a	0.150078	0.348791
A3KNJ9	00000082S	82	S	errfi1a	0.529168	0.348983
A3KNJ9	00000086S	86	S	errfi1a	0.529168	0.348983
A3KNJ9	00000089S	89	S	errfi1a	0.529168	0.348983
E7F064	00001944T	1944	T	apc2	0.554445	0.349617
E7F064	00001949T	1949	T	apc2	0.554445	0.349617
E7F064	00001950T	1950	T	apc2	0.554445	0.349617
A0A0R4ILJ1	00000018T	18	T	map7d1b	-0.327208	0.350303
A0A0R4ILJ1	00000025T	25	T	map7d1b	-0.327208	0.350303
A0A0R4ILJ1	00000030T	30	T	map7d1b	-0.327208	0.350303
A0A0R4ILJ1	00000042S	42	S	map7d1b	-0.327208	0.350303
A0JMK9	00000761S	761	S	caf1a	-0.215081	0.350605
A0A0H2UJN9	00000472T	472	T	znf1130	0.296832	0.351082
A0A0G2LAX4	00000602S	602	S	trappc10	0.21433	0.351156
A0A140LGL6	00000166T	166	T	ltb4r2a	0.301477	0.351195
E7F2Z5	00000347S	347	S	pygl	-0.318547	0.351414
Q1L994	00000747S	747	S	ppr37	0.288784	0.352262
Q1L994	00000749S	749	S	ppr37	0.288784	0.352262
Q1L994	00000750S	750	S	ppr37	0.288784	0.352262
F6NSK7	00000060T	60	T	nuggc.1	-0.408069	0.352295
B0R085	00000055S	55	S	zgc:103482	1.20102	0.352861
A0A2R8QBG3	00001075S	1075	S	vtg6	0.211064	0.353009
F1R7N8	00006734S	6734	S	ttn.2	0.401945	0.353263
A5PLA5	00000204Y	204	Y	kcnj1b	0.301554	0.353529
F1QSM4	00000411S	411	S	si:ch211-203k16.3	0.213535	0.353977
F8W3L6	00001956S	1956	S	myh9a	0.174055	0.354148
F8W3L6	00001959S	1959	S	myh9a	0.174055	0.354148
A0A2R8QQ28	00001070S	1070	S	vtg7	0.202375	0.354336
F1QY31	00000676S	676	S	rbl1	0.250788	0.35445
E7F5Y6	00000302T	302	T	na	0.247378	0.354637
Q1LUM5	00000077Y	77	Y	si:ch211-245j22.3	0.267695	0.354824
Q1LUM5	00000088S	88	S	si:ch211-245j22.3	0.267695	0.354824
Q1LUM5	00000089T	89	T	si:ch211-245j22.3	0.267695	0.354824
F1R362	00000110S	110	S	fech	-0.334108	0.354865
A0A2R8QBG3	00001069S	1069	S	vtg6	0.171366	0.355136
F1R345	00000279S	279	S	ddx11	-0.295667	0.355159
Q6ZM89	00000431S	431	S	rh42a	-0.211883	0.355696
F1QDI9	00000873S	873	S	mcm9	0.171448	0.355794
F1Q8W0	00000596S	596	S	catin	-0.360545	0.355885
A0A2R8Q2S7	00000360S	360	S	pkn3	-0.136173	0.355919
A0A2R8Q4T4	00000183S	183	S	nexn	0.449473	0.356274
Q6PBM7	00000003T	3	T	fa76b	0.506444	0.356308
Q6PBM7	00000004S	4	S	fa76b	0.506444	0.356308
X1WCS8	00002258T	2258	T	ranbp2	-0.151969	0.35631
Q1LYB5	00000178S	178	S	zmpste24	0.491896	0.356682
F1QR91	00000576S	576	S	si:ch211-266g18.6	-0.233432	0.356917
A5WWA0	00000155Y	155	Y	znrf3	-0.605809	0.357301
Q5PZ43	00002095S	2095	S	xirp1	-0.414821	0.357734
A0A0G2L559	00000320T	320	T	na	-0.387955	0.35809
X1WCV8	00000078Y	78	Y	col4a3	-0.318077	0.358205
A0A2R8Q5G0	00001007T	1007	T	ptk2ab	-0.318077	0.358205
B0S6Y2	00000312S	312	S	zc3hc1	0.261843	0.35823
B0S6Y2	00000318T	318	T	zc3hc1	0.261843	0.35823
A0A2R8Q220	00002075S	2075	S	rif1	0.313086	0.358377
X1WFU2	00000070S	70	S	si:ch73-147o17.1	-0.231313	0.358619
A0A2R8RWJ9	00000058S	58	S	na	0.303914	0.358645
Q6TV19	00000784T	784	T	dicer	0.380656	0.359068
A0A0J9YJK7	00000614S	614	S	cry3b	-0.327627	0.359377
A0A0J9YJK7	00000615S	615	S	cry3b	-0.327627	0.359377
F1Q515	00000261S	261	S	gas2l1	0.344336	0.359903
Q6NY88	00000203S	203	S	chmp3	0.427204	0.360291
A0A0R4IQJ3	00003398Y	3398	Y	fras1	0.868425	0.360306
Q6P5K3	00000303S	303	S	rplp0	-0.154181	0.360357
A0A2R8Q8T8	00000204S	204	S	zgc:165604	0.394458	0.360591
A0A2R8Q8T8	00000207S	207	S	zgc:165604	0.394458	0.360591
A0A2R8Q8T8	00000208S	208	S	zgc:165604	0.394458	0.360591
B0V1Q6	00000239S	239	S	jund	-0.180084	0.360706
G3G7U3	00000230S	230	S	rrm2	-0.212595	0.360719
P79733	00000282S	282	S	rir2	-0.212595	0.360719
A3KPX2	00000094S	94	S	abcf1	0.451495	0.362091
U3JAB8	00000007S	7	S	si:ch211-242b18.1	-0.247789	0.362221
B3DIE0	00000410T	410	T	atf7a	0.18742	0.362748
F1QRC8	00000557T	557	T	terfa	0.167429	0.363071
Q6DRC0	00000515S	515	S	sysc	-0.196087	0.363391
E7F2X3	00000873T	873	T	ints4	-0.536324	0.364137
F1QJ31	00000071S	71	S	iws1	0.195551	0.364174
F1QJ31	00000072T	72	T	iws1	0.195551	0.364174
F1QJ31	00000073S	73	S	iws1	0.195551	0.364174
E7FBU0	00000957S	957	S	znf292a	0.340814	0.364206
E7EZX4	00001294S	1294	S	nwd2	-0.229379	0.364295
E7EZX4	00001318T	1318	T	nwd2	-0.229379	0.364295
E7EZX4	00001321S	1321	S	nwd2	-0.229379	0.364295
E7F782	00000243T	243	T	tmem102	0.218402	0.364415
E7F782	00000244T	244	T	tmem102	0.218402	0.364415
E7F782	00000251T	251	T	tmem102	0.218402	0.364415
E7F782	00000252S	252	S	tmem102	0.218402	0.364415
E7F0I3	00000366Y	366	Y	acvr1c	0.417768	0.364818
A0A0G2KSM2	00000205Y	205	Y	loc100005927	0.271641	0.364975
F1QJR8	00000024S	24	S	sap30bp	0.240763	0.36508
E9QCK7	00000657S	657	S	pappa2	-0.424021	0.36509
A0A2R8QMA3	00000027S	27	S	pdk3a	0.572445	0.365379
E9QDF1	00000391Y	391	Y	si:dkey-20i20.8	0.865088	0.365495
Q568R1	00000261S	261	S	nsrp1	0.138367	0.365743
Q568R1	00000264S	264	S	nsrp1	0.138367	0.365743
Q568R1	00000266S	266	S	nsrp1	0.138367	0.365743
A0A2R8QI85	00000319S	319	S	map1ab	0.422696	0.366019
A0A2R8QI85	00000322S	322	S	map1ab	0.422696	0.366019
A0A2R8QI85	00000326S	326	S	map1ab	0.422696	0.366019
F1QF68	00000599S	599	S	ppwd1	0.422696	0.366019
F1QF68	00000607T	607	T	ppwd1	0.422696	0.366019
F1QF68	00000615S	615	S	ppwd1	0.422696	0.366019
F1R7F6	00000003S	3	S	uggt1	-0.291818	0.366093
A0A2R8RIM0	00000684T	684	T	stim1a	0.193485	0.366132
B0VJZ9	00000233T	233	T	zgc:101562	0.524537	0.366338
B0VJZ9	00000237T	237	T	zgc:101562	0.524537	0.366338
B0VJZ9	00000239S	239	S	zgc:101562	0.524537	0.366338
A0A2R8QJ48	00000006Y	6	Y	prkchb	0.420012	0.366653
F1QBA5	00000092S	92	S	si:ch211-233m11.1	0.537196	0.366736
F1QBA5	00000098S	98	S	si:ch211-233m11.1	0.537196	0.366736
F1QBA5	00000101S	101	S	si:ch211-233m11.1	0.537196	0.366736
Q5QHS3	00000228S	228	S	gsx1	-0.260245	0.366942
Q5QHS3	00000231S	231	S	gsx1	-0.260245	0.366942
Q5QHS3	00000232S	232	S	gsx1	-0.260245	0.366942
E9QB86	00000056T	56	T	zgc:77486	-0.344886	0.366995
E9QB86	00000061S	61	S	zgc:77486	-0.344886	0.366995
F1QWU5	00000112T	112	T	fabp10b	-0.55889	0.367085
F1QWU5	00000114T	114	T	fabp10b	-0.55889	0.367085
F1QWU5	00000119T	119	T	fabp10b	-0.55889	0.367085
Q9PVF8	00000655S	655	S	ctnna1	0.156147	0.367186
A0A0G2L009	00001362S	1362	S	dync1h1	-0.392484	0.367502
F1QP36	00000591T	591	T	plekhh2	0.25283	0.367752
F1QP36	00000594S	594	S	plekhh2	0.25283	0.367752
F1QP36	00000602S	602	S	plekhh2	0.25283	0.367752
A0A2R8Q7C3	00000029T	29	T	camk1a	0.35536	0.367977
A0A2R8QJJ2	00000317Y	317	Y	ndst2a	0.290327	0.36825
F6P8R2	00000117S	117	S	osbp	0.218749	0.368581
A0A2R8Q7F0	00000706S	706	S	fndc3bb	-0.269444	0.368811
F1QDQ7	00000481S	481	S	zgc:77784	0.421439	0.368883
A5PMC3	00000416S	416	S	pld7	0.386229	0.36917
E9QD31	00000089S	89	S	hmga1a	0.116084	0.369374
A0A0R4ILH4	00000047T	47	T	snx1b	-0.230371	0.369459
B0S6Z4	00000138T	138	T	gja8a	-0.278177	0.370031
F6P6X1	00001511S	1511	S	ylpm1	-0.457878	0.370417
Q6P5K3	00000306S	306	S	rplp0	-0.150545	0.37072
A0A2R8QSI1	00000213S	213	S	cops7a	0.28063	0.370926
A0A2R8Q685	00000771S	771	S	kcnb1	-0.393988	0.37134
F1R9D7	00000269S	269	S	phactr1	0.488998	0.371388
A0A2R8QQ28	00001065S	1065	S	vtg7	0.19037	0.37266
F1Q9L7	00000757S	757	S	zhx2a	-0.369113	0.373294
M9MME3	00000028S	28	S	ighv4-6	0.28402	0.373494
F1QXB2	00000235S	235	S	tle2c	-0.489953	0.373731
A0A2R8QI85	00003058S	3058	S	map1ab	0.341281	0.373782
A0A2R8QI85	00003063S	3063	S	map1ab	0.341281	0.373782
A0A2R8QI85	00003064S	3064	S	map1ab	0.341281	0.373782
F1R394	00000661S	661	S	znf438	0.260723	0.373788
F1R394	00000666S	666	S	znf438	0.260723	0.373788
Q6NYD2	00000153T	153	T	sfxn2	-0.568377	0.373869
Q6NYD2	00000166Y	166	Y	sfxn2	-0.568377	0.373869
Q6NYD2	00000167T	167	T	sfxn2	-0.568377	0.373869
A0A0G2L2B8	00000947Y	947	Y	pdgfrb	0.312324	0.374002
A0A0G2L2B8	00000948S	948	S	pdgfrb	0.312324	0.374002
A0A0G2L2B8	00000953S	953	S	pdgfrb	0.312324	0.374002
Q6NZV2	00000018S	18	S	mcm4	0.198026	0.374446
A0A0R4IHC1	00000002T	2	T	gdpd4a	0.388991	0.374495
A0A2R8Q8G4	00000416S	416	S	armc4	-0.204139	0.375458
Q6DHL4	00000028S	28	S	sumo2	0.582749	0.375472
X1WF00	00000120T	120	T	si:ch73-242m19.1	-0.200631	0.37554
A0A2R8Q6Z1	00000290T	290	T	tlr19.2	0.212691	0.375821
Q4VSN1-2	00000385S	385	S	na	0.668356	0.375886
Q071E0	00000165S	165	S	kt5aa	-0.236421	0.375961
Q803L5	00000222S	222	S	stk38a	-0.168278	0.37615
Q1LYP4	00001025Y	1025	Y	chd4a	0.718843	0.376233
A0A0R4ITH7	00000036S	36	S	pargl	0.369415	0.376628
Q800H6	00000752T	752	T	matr3l1.1	-0.432992	0.377253
Q6NYA0	00000130S	130	S	srs1b	-0.318864	0.377429
A0A2R8QTY0	00000527S	527	S	ice2	0.143089	0.377489
A0A2R8QTY0	00000529S	529	S	ice2	0.143089	0.377489
F1R904	00000471T	471	T	csf3r	0.244862	0.377526
F1R904	00000478S	478	S	csf3r	0.244862	0.377526
F1R904	00000489Y	489	Y	csf3r	0.244862	0.377526
A0A0R4IN54	00000017S	17	S	bin1a	0.20566	0.378002
A0A2R8QD96	00001701S	1701	S	vps13d	-0.194984	0.378154
Q4V8R7	00000068S	68	S	gcnfb	-0.256186	0.378209
Q9PU65	00000070S	70	S	gcnfa	-0.256186	0.378209
F1QGF1	00000536S	536	S	zgc:113263	0.404963	0.378354
E9QF10	00000005T	5	T	si:dkey-27p18.3	-0.2596	0.378482
A0A0R4IKJ3	00000733S	733	S	arid1aa	0.39077	0.378578
A0A0R4IKJ3	00000741S	741	S	arid1aa	0.39077	0.378578
Q6DHH7	00000136T	136	T	lzic	0.311777	0.378615
E7F4R0	00001070Y	1070	Y	afdna	-0.326573	0.378729
F6P8R2	00000114S	114	S	osbp	0.21662	0.378738
F1R606	00000427T	427	T	kpna7	-0.244473	0.379128
A4QNW9	00000081Y	81	Y	hsf5	0.160138	0.379623
A9C3T0	00000096S	96	S	prkar2aa	-0.155482	0.37966
A0A2R8QB22	00000294S	294	S	ssx2ipa	0.189449	0.379823
A0A2R8QB22	00000300S	300	S	ssx2ipa	0.189449	0.379823
A0A2R8QN47	00001072S	1072	S	vtg4	0.237157	0.380048
A0A2R8QV67	00001072S	1072	S	vtg4	0.237157	0.380048
F1Q7L0	00001084S	1084	S	vtg4	0.237157	0.380048
E7FCB7	00000177S	177	S	si:ch211-93n23.7	0.315115	0.38019
E7FCB7	00000180T	180	T	si:ch211-93n23.7	0.315115	0.38019
B0S585	00000192T	192	T	mapre1a	-0.153704	0.380322
A5PMP8	00000371T	371	T	c3b.2	-0.217397	0.380385
A0A2R8QNU4	00000201T	201	T	si:ch211-14a17.10	0.385508	0.380861
Q8AY63	00000345S	345	S	ckbb	-0.307206	0.38094
A0A0R4IJD9	00001104S	1104	S	ice1	-0.463059	0.380947
A0A0R4IJK4	00000167T	167	T	rp9	0.508664	0.381125
A0A0R4IJK4	00000176S	176	S	rp9	0.508664	0.381125
F1R1U8	00000137S	137	S	zgc:194418	-0.602506	0.381157
F1R1U8	00000152S	152	S	zgc:194418	-0.602506	0.381157
A0A2R8QDI8	00000042T	42	T	na	0.402354	0.38129
A0A2R8Q793	00000228T	228	T	psip1b	0.290529	0.381326
Q5XXA7	00000591S	591	S	hdgr2	0.132751	0.381423
A8E7K4	00000018S	18	S	pcyt1aa	0.541621	0.381796
A8WIP5	00000785T	785	T	hcfc1b	0.256415	0.38223
F1QF48	00000054Y	54	Y	slc25a44b	-0.614029	0.382819
F1QF48	00000055T	55	T	slc25a44b	-0.614029	0.382819
F1QF48	00000057T	57	T	slc25a44b	-0.614029	0.382819
A0A0G2KLD8	00000182Y	182	Y	bphl	-0.234845	0.382932
A0A2R8RXU6	00000378Y	378	Y	ssh2b	0.303776	0.383466
A0A2R8RXU6	00000383T	383	T	ssh2b	0.303776	0.383466
A0A2R8RXU6	00000397S	397	S	ssh2b	0.303776	0.383466
A3KQJ0	00000536Y	536	Y	adam28	0.28577	0.383485
A3KQJ0	00000537Y	537	Y	adam28	0.28577	0.383485
A5PMH0	00000648S	648	S	atxn7l2b	0.518185	0.383644
I3ITF1	00000454S	454	S	baz2ba	0.412218	0.384134
I3ITF1	00000456S	456	S	baz2ba	0.412218	0.384134
I3ITF1	00000465S	465	S	baz2ba	0.412218	0.384134
Q6NZV2	00000074Y	74	Y	mcm4	0.244447	0.384188
F1R8Z3	00000364T	364	T	gpn1	0.262257	0.384222
E7EXS0	00000064S	64	S	rnf4	0.221609	0.384719
E7EXS0	00000065S	65	S	rnf4	0.221609	0.384719
F1R1S7	00000166T	166	T	zgc:171776	-0.300739	0.3855
Q7SY26	00000217S	217	S	zgc:63587	0.259585	0.385673
A0A0R4IQ43	00000097S	97	S	cxcl11.5	-0.204399	0.385814
A0A0R4IQ43	00000104T	104	T	cxcl11.5	-0.204399	0.385814
Q6NY89	00000267T	267	T	lsg1	0.199967	0.38591
A0A0G2KYI1	00000689S	689	S	scn5lab	0.352348	0.385997
A0A2R8QK10	00000931T	931	T	plekha7b	0.237238	0.386038
A0A2R8QK10	00000932T	932	T	plekha7b	0.237238	0.386038
A0A2R8QK10	00000933S	933	S	plekha7b	0.237238	0.386038
A0A2R8PZ72	00001064S	1064	S	vtg5	0.188977	0.386148
F1R2S5	00001076S	1076	S	vtg5	0.188977	0.386148
A0A2R8Q6C0	00000089Y	89	Y	ttc4	-0.480664	0.386924
Q6PBT8	00000010S	10	S	fgf1	0.514919	0.386975
Q1LVV8	00001062T	1062	T	smc3	-0.167538	0.387175
F1QU72	00000100S	100	S	dhx16	0.201884	0.387268
F1QU72	00000102S	102	S	dhx16	0.201884	0.387268
A0A2R8QTE9	00000114T	114	T	zmat4a	-0.151489	0.387313
Q803C1-2	00000160S	160	S	na	0.315595	0.387694
Q803C1-2	00000175T	175	T	na	0.315595	0.387694
Q803C1-2	00000178S	178	S	na	0.315595	0.387694
E7F4I8	00001049S	1049	S	ppip5k1b	-0.139094	0.387747
A0A2R8Q2T0	00000562Y	562	Y	ptpn6	-0.139094	0.387747
A8WIP9	00000502S	502	S	satb2	0.558894	0.387747
A8WIP9	00000503T	503	T	satb2	0.558894	0.387747
A8WIP9	00000506S	506	S	satb2	0.558894	0.387747
Q1L8Y7	00000197T	197	T	shoc2	0.278906	0.388504
Q803E1	00000609S	609	S	ncbp3	0.265067	0.388983
A0A0R4IEL1	00000076Y	76	Y	uckl1b	0.450893	0.389673
B0V2S3	00000114S	114	S	adora1b	0.336484	0.389931
E9QER9	00000065S	65	S	pimr64	0.234093	0.390217
E9QER9	00000068T	68	T	pimr64	0.234093	0.390217
E7EXH8	00000223T	223	T	loc799265	-0.33274	0.390391
A0A0R4II42	00000113T	113	T	si:ch211-231f6.6	0.148831	0.390794
A0A2R8Q3F0	00000098Y	98	Y	eif4bb	0.188364	0.390951
A0A0R4IY79	00001849S	1849	S	dnah1	-0.307897	0.391452
A0A2R8QAU8	00000359Y	359	Y	hepacam	0.238323	0.392187
A0A2R8QAU8	00000363S	363	S	hepacam	0.238323	0.392187
A0A2R8QAU8	00000364T	364	T	hepacam	0.238323	0.392187
Q7T005	00000360T	360	T	rfip3	0.238323	0.392187
Q7T005	00000361T	361	T	rfip3	0.238323	0.392187
Q7T005	00000366S	366	S	rfip3	0.238323	0.392187
A0A2R8QKU1	00002132S	2132	S	neb	0.43257	0.392488
F1QAD6	00000226S	226	S	bmp4	-0.1695	0.392727
F1QIP9	00001042S	1042	S	zgc:165518	0.394626	0.39286
F1QIP9	00001047T	1047	T	zgc:165518	0.394626	0.39286
F1RAQ5	00000059Y	59	Y	necap2	0.538677	0.392911
E9QDH6	00000029T	29	T	dya	-0.198559	0.393427
F1R5E6	00000275Y	275	Y	calub	0.4437	0.393489
A0A0R4IKD8	00000171Y	171	Y	cdh24b	-0.393312	0.393772
A0A0R4IKD8	00000174S	174	S	cdh24b	-0.393312	0.393772
Q1LWX6	00000137S	137	S	hsd17b8	0.404571	0.393912
Q1LWX6	00000144S	144	S	hsd17b8	0.404571	0.393912
Q1LWX6	00000150S	150	S	hsd17b8	0.404571	0.393912
Q6NYG8	00000749T	749	T	dpyd	0.249012	0.394467
F1QNB2	00000582T	582	T	pomgnt1	-0.329855	0.394618
A0A2R8QIG9	00000613S	613	S	pbrm1l	0.355555	0.394773
E7EYC3	00000066Y	66	Y	znf318	0.210344	0.3952
E7EYC3	00000069S	69	S	znf318	0.210344	0.3952
Q6PFS8	00000041S	41	S	eif4ebp1	-0.479135	0.395481
A0A0R4IX50	00000212Y	212	Y	tfec	0.420612	0.396144
A0A0R4IX15	00000115Y	115	Y	tmem119a	0.467358	0.39634
A0A2R8Q169	00000182T	182	T	inpp5kb	0.560232	0.396701
A0A2R8Q169	00000183S	183	S	inpp5kb	0.560232	0.396701
Q6NZV2	00000076T	76	T	mcm4	0.270094	0.39709
E7FD23	00000146T	146	T	si:dkey-276j7.1	-0.298739	0.397214
F1Q8D9	00000092S	92	S	rrp12	-0.262654	0.397479
A0A0R4IKX5	00000266S	266	S	ftr23	-0.347906	0.397508
B0S6R9	00000270S	270	S	ftr25	-0.347906	0.397508
F1QL68	00000687S	687	S	huwe1	-0.23331	0.397823
F1Q7G9	00000174S	174	S	prss16	-0.280947	0.397957
A0A2R8QHF6	00000385Y	385	Y	cyldb	0.742442	0.398137
A0A2R8QHF6	00000387S	387	S	cyldb	0.742442	0.398137
A0A2R8QHF6	00000398T	398	T	cyldb	0.742442	0.398137
Q7ZVN6	00000163S	163	S	rbm17	0.246011	0.398404
E7FDW2	00000178T	178	T	pzr3b	-0.189391	0.398973
B8JJV5	00000058S	58	S	sim13	0.222222	0.399363
B8JJV5	00000060S	60	S	sim13	0.222222	0.399363
Q5U3F2	00000062S	62	S	slu7	-0.538269	0.399414
Q5U3F2	00000066Y	66	Y	slu7	-0.538269	0.399414
A9C3T0	00000070S	70	S	prkar2aa	0.193489	0.399861
A9C3T0	00000081S	81	S	prkar2aa	0.193489	0.399861
A3KNR2	00000018T	18	T	si:dkey-238c7.16	-0.186541	0.400142
Q2YDS1-2	00000060T	60	T	na	-0.543487	0.400378
F1QL68	00004038S	4038	S	huwe1	0.365156	0.400591
F1QL68	00004043T	4043	T	huwe1	0.365156	0.400591
F1QL68	00004046T	4046	T	huwe1	0.365156	0.400591
A0A1D5NSV3	00001341S	1341	S	si:dkey-38l22.2	0.349132	0.400844
A0A0R4IFQ8	00000435S	435	S	fam171a1	0.159384	0.401894
A0A0R4IFQ8	00000439S	439	S	fam171a1	0.159384	0.401894
Q7SZW8	00000078S	78	S	hsf2	-0.297995	0.402137
B0R024	00000041T	41	T	ap1g2	-0.15022	0.402464
B0R024	00000047S	47	S	ap1g2	-0.15022	0.402464
B0R024	00000049S	49	S	ap1g2	-0.15022	0.402464
A0A2R8Q2X2	00000258T	258	T	slmapb	0.288712	0.402733
A0A2R8Q2X2	00000259S	259	S	slmapb	0.288712	0.402733
A0A2R8Q2X2	00000266S	266	S	slmapb	0.288712	0.402733
F6P6X1	00000691S	691	S	ylpm1	0.197669	0.403325
E7FEU4	00000318S	318	S	fbxw10	0.175951	0.404346
A0A0R4IKH3	00000230S	230	S	zgc:55733	-0.302086	0.404358
Q4VBU0	00000348S	348	S	bckdha	-0.418395	0.404771
F1RA51	00001544Y	1544	Y	itgb4	-0.199677	0.404899
A0A0R4IAQ8	00000882S	882	S	nup98	-0.273269	0.405125
A0A2R8QN47	00001071S	1071	S	vtg4	0.234505	0.405776
A0A2R8QV67	00001071S	1071	S	vtg4	0.234505	0.405776
F1Q7L0	00001083S	1083	S	vtg4	0.234505	0.405776
F8W4Z6	00000485T	485	T	porb	0.17952	0.406101
Q7ZVE6	00000103Y	103	Y	plgt2	0.23701	0.406159
A0A0R4IR13	00000308T	308	T	slc35f4	-0.0994678	0.40616
A0A2R8PYI8	00000833Y	833	Y	lrp4	-0.281449	0.406183
A0A2R8PYI8	00000835T	835	T	lrp4	-0.281449	0.406183
A0A2R8PYI8	00000836S	836	S	lrp4	-0.281449	0.406183
P09015	00000081T	81	T	hme2a	0.462378	0.406185
P09015	00000086S	86	S	hme2a	0.462378	0.406185
P09015	00000095T	95	T	hme2a	0.462378	0.406185
A7YT51	00000255S	255	S	sf3b2	-0.384909	0.406298
A3KPX4	00000249Y	249	Y	ppp1r10	0.198316	0.406363
A3KPX4	00000255T	255	T	ppp1r10	0.198316	0.406363
A3KPX4	00000259T	259	T	ppp1r10	0.198316	0.406363
A9JT06	00000016S	16	S	eif4e1c	0.18878	0.4066
Q6NZS4	00000439S	439	S	rtcb	-0.487704	0.407049
B0R1B1	00000004T	4	T	si:ch211-255g12.6	-0.160475	0.407161
O42248	00000105T	105	T	gblp	-0.116695	0.407291
A0A2R8RLF6	00001060S	1060	S	si:dkey-191j3.2	0.400461	0.407308
E7EYM3	00000025S	25	S	loc101882698	-0.213913	0.407442
E7EYM3	00000028S	28	S	loc101882698	-0.213913	0.407442
A0A2R8QHP5	00000304T	304	T	hmces	-0.268836	0.407561
F1R221	00000702S	702	S	mylka	0.155872	0.407926
F1RAF4	00000148Y	148	Y	atg16l2	0.257466	0.408259
F1QGS2	00000756S	756	S	prrc2b	0.257466	0.408259
F1QGS2	00000767S	767	S	prrc2b	0.257466	0.408259
F1QGS2	00000768Y	768	Y	prrc2b	0.257466	0.408259
F1QGS2	00000778Y	778	Y	prrc2b	0.257466	0.408259
X1WEK0	00000668T	668	T	esco1	-0.462791	0.408374
Q1LWX1	00000159S	159	S	si:rp71-45k5.2	-0.225506	0.408561
A0A2R8Q7H6	00001450S	1450	S	lama3	-0.225506	0.408561
F1QJ31	00000196S	196	S	iws1	-0.181429	0.408574
A5JNG8	00000152S	152	S	nanog	0.193065	0.408586
F1QCZ6	00000013S	13	S	rapgef4b	-0.20677	0.408732
Q6PHF1	00000013T	13	T	carh 1	0.265618	0.409589
Q6PHF1	00000023S	23	S	carh 1	0.265618	0.409589
A0A286YAX9	00000670T	670	T	lrrcc1	0.188636	0.409685
F1Q8M2	00000162S	162	S	wnt5a	-0.391905	0.409868
A0A0R4IRW8	00000196Y	196	Y	zgc:100868	0.319854	0.410046
A0A2R8QLW0	00000304S	304	S	tdrkh	0.480447	0.410898
F1QYC9	00000604Y	604	Y	tecpr2	-0.346769	0.410909
A0A2R8Q108	00000052S	52	S	rpn2	-0.745021	0.411493
A0A2R8Q829	00000122S	122	S	ldb3a	0.239212	0.412142
F1QT83	00000122S	122	S	ldb3a	0.239212	0.412142
F1QAS1	00000461S	461	S	clcnk	-0.339367	0.412163
F1QAS1	00000463Y	463	Y	clcnk	-0.339367	0.412163
F1QAS1	00000471S	471	S	clcnk	-0.339367	0.412163
A0A2R8QC13	00000164S	164	S	gpx1a	-0.3494	0.412506
E9QEC2	00000150S	150	S	phf6	0.264661	0.412515
E9QEC2	00000163S	163	S	phf6	0.264661	0.412515
E9QEC2	00000164S	164	S	phf6	0.264661	0.412515
F1QPB3	00000137S	137	S	phf6	0.264661	0.412515
F1QPB3	00000150S	150	S	phf6	0.264661	0.412515
F1QPB3	00000151S	151	S	phf6	0.264661	0.412515
A8DZ63	00000372T	372	T	rgs9b	0.234413	0.412519
E7F5I0	00000444T	444	T	nktr	-0.321579	0.412527
E7F5I0	00000445S	445	S	nktr	-0.321579	0.412527
E7F5I0	00000459T	459	T	nktr	-0.321579	0.412527
F1QWZ1	00000024Y	24	Y	si:dkey-96f10.1	-0.47607	0.412665
Q7T2D7	00000240S	240	S	gja13.2	0.340254	0.412689
Q7T2D7	00000242S	242	S	gja13.2	0.340254	0.412689
Q7T2D7	00000249S	249	S	gja13.2	0.340254	0.412689
A0A0R4II34	00000048S	48	S	gnl1	0.118859	0.412891
A0A0R4II34	00000053S	53	S	gnl1	0.118859	0.412891
F1QM62	00000865T	865	T	snx13	-0.454644	0.412905
A5PMP0	00000006S	6	S	capn2b	0.155977	0.413028
F1QKX9	00000068S	68	S	ghrl	0.329365	0.413276
F1QKX9	00000076S	76	S	ghrl	0.329365	0.413276
F1QKX9	00000078S	78	S	ghrl	0.329365	0.413276
Q6P0J0	00000136S	136	S	ppp1r2	0.187542	0.41345
X1WBX1	00000339S	339	S	prr33	0.154508	0.413527
E7FED1	00000459S	459	S	znf648	0.582567	0.414073
E7FED1	00000476T	476	T	znf648	0.582567	0.414073
E7FED1	00000478T	478	T	znf648	0.582567	0.414073
A0A286YA77	00000070T	70	T	ndufa4l2b	-0.208625	0.414174
A0A2R8Q3H9	00000214T	214	T	adgrl1a	0.173186	0.41431
A0A2R8Q3H9	00000219Y	219	Y	adgrl1a	0.173186	0.41431
A0A2R8Q3H9	00000225Y	225	Y	adgrl1a	0.173186	0.41431
I3ITP8	00000080S	80	S	pimr166	-1.53513	0.414556
I3ITP8	00000088S	88	S	pimr166	-1.53513	0.414556
Q7T3B8	00000198S	198	S	naa10	-0.145795	0.414677
E7F1G4	00000028Y	28	Y	r3hcc1l	-0.10279	0.415194
B0UYL3	00000541T	541	T	parp14rs1	-0.248936	0.415529
E7F039	00000022S	22	S	phf24	-0.248936	0.415529
A0A2R8QR50	00000038Y	38	Y	antxr1c	-0.544732	0.415565
F1QQP6	00000266T	266	T	brd3a	0.401393	0.415934
X1WGQ4	00000447T	447	T	nod1	0.478883	0.416131
Q7SXG4-2	00000614T	614	T	na	0.284147	0.416224
B0S6V2	00000142S	142	S	mtss1	-0.380071	0.416481
X1WDK1	00000943T	943	T	znf576.1	-0.136317	0.416705
E7F2R6	00000312Y	312	Y	si:ch73-122g19.1	0.308673	0.417103
E7F2R6	00000313T	313	T	si:ch73-122g19.1	0.308673	0.417103
E7F2R6	00000314S	314	S	si:ch73-122g19.1	0.308673	0.417103
Q7ZVH3	00000578T	578	T	cdc23	0.254592	0.417108
A0A0R4IAG0	00004468T	4468	T	lrp2a	-0.165242	0.417363
Q08C99	00000296S	296	S	vrtn	-0.346399	0.417812
A3KFQ2	00000039T	39	T	nitr1f	0.438011	0.419424
F1R3X3	00000062S	62	S	rasa1a	0.17519	0.42009
Q5SPD1	00000115S	115	S	eef1db	0.265171	0.420178
Q5SPD1	00000117S	117	S	eef1db	0.265171	0.420178
Q5SPD1	00000118S	118	S	eef1db	0.265171	0.420178
Q5SPD1	00000138S	138	S	eef1db	0.265171	0.420178
E7FC99	00000550T	550	T	ctnnb2	0.205765	0.420284
Q06W28	00000057T	57	T	scn2b	0.214641	0.420436
F1QJR8	00000016Y	16	Y	sap30bp	0.494164	0.420498
A0A2R8QSD5	00000069S	69	S	loc100001596	0.384635	0.420522
B0S523	00000526S	526	S	osbpl6	0.128201	0.420876
E7FBM9	00000226Y	226	Y	wnt7ab	-0.2218	0.421053
A0A2R8QM45	00000214S	214	S	pbx3b	0.312424	0.421383
B0UYL3	00000661T	661	T	parp14rs1	-0.182017	0.421417
A0A2R8PX08	00000331S	331	S	adgrb1a	-0.565796	0.421558
A0A0R4IK82	00000116S	116	S	xpo5	0.302293	0.421577
F1QPF4	00000873S	873	S	u 11	-0.463734	0.421756
A0A0R4ILH4	00000044S	44	S	snx1b	-0.193391	0.421783
F1R3X3	00000065S	65	S	rasa1a	0.182305	0.422629
F1Q8P7	00000107S	107	S	eif2s2	-0.197089	0.422835
A0A0R4IZA6	00002105S	2105	S	h g2	-0.324916	0.42287
A0A0R4IZA6	00002107T	2107	T	h g2	-0.324916	0.42287
A0A0R4IZA6	00002109S	2109	S	h g2	-0.324916	0.42287
A0A2R8RW03	00000034Y	34	Y	na	-0.370873	0.422907
A0A2R8RW03	00000039S	39	S	na	-0.370873	0.422907
A0A2R8RW03	00000041Y	41	Y	na	-0.370873	0.422907
Q4V942	00000141S	141	S	g3bp2b	-0.129331	0.423071
Q4V942	00000148S	148	S	g3bp2b	-0.129331	0.423071
Q4V942	00000160T	160	T	g3bp2b	-0.129331	0.423071
A0A2R8QAS1	00000405S	405	S	xpc	0.2334	0.42319
Q802Z0	00000266T	266	T	ythdf1	-0.138622	0.423334
Q4QRH7	00000322Y	322	Y	pex16	-0.335569	0.423676
A0A2R8Q4I1	00000156T	156	T	mgat1b	-0.245262	0.424146
Q7ZVW3	00000165Y	165	Y	pik3r3b	-0.245262	0.424146
F1R905	00000265Y	265	Y	mocs1	-0.420516	0.424464
A0A2R8Q5D3	00000099S	99	S	stmn3	-0.231871	0.424717
Q6DRJ9	00000450S	450	S	ric8b	-0.169719	0.424932
F1R5H2	00000438S	438	S	parp9	0.259395	0.425311
A0A0R4IGI4	00005406S	5406	S	pclob	0.647147	0.425394
A0A0R4IGI4	00005417S	5417	S	pclob	0.647147	0.425394
A0A0R4IGI4	00005419S	5419	S	pclob	0.647147	0.425394
A0A0R4IRP8	00000210S	210	S	si:ch211-212k5.3	0.187421	0.425598
F1R5J1	00000250Y	250	Y	wipi2	0.14406	0.425701
A0A0R4I9S3	00000390Y	390	Y	si:ch73-100l22.3	0.172192	0.425941
A0A0R4I9S3	00000398S	398	S	si:ch73-100l22.3	0.172192	0.425941
Q7ZV03	00000304S	304	S	vp26b	0.243337	0.425951
A2BG55	00000018S	18	S	ccdc86	0.172054	0.426053
H6D7E6	00001149T	1149	T	tald3	-0.25626	0.426511
H6D7E6	00001153T	1153	T	tald3	-0.25626	0.426511
H6D7E6	00001157S	1157	S	tald3	-0.25626	0.426511
F1QVW1	00000887T	887	T	mars1	0.154405	0.426835
Q5U369	00000296S	296	S	anxa3b	-0.886721	0.427133
Q0D280	00000145S	145	S	tenm3	-0.376802	0.42763
Q0D280	00000151S	151	S	tenm3	-0.376802	0.42763
Q0D280	00000156T	156	T	tenm3	-0.376802	0.42763
Q0D280	00000158T	158	T	tenm3	-0.376802	0.42763
A0A2R8RWN9	00000040T	40	T	na	-0.19606	0.427966
B8JLQ3	00000029S	29	S	ncl	-0.114504	0.428246
B8JLQ3	00000030S	30	S	ncl	-0.114504	0.428246
B8JLQ3	00000034S	34	S	ncl	-0.114504	0.428246
Q08BC6	00000156T	156	T	eno4	0.42454	0.428319
Q08BC6	00000159T	159	T	eno4	0.42454	0.428319
Q08BC6	00000173Y	173	Y	eno4	0.42454	0.428319
A0A2R8QI77	00003856S	3856	S	prx	0.238992	0.42848
A0A2R8QI77	00003859S	3859	S	prx	0.238992	0.42848
A0A2R8QI77	00003865T	3865	T	prx	0.238992	0.42848
A0A0J9YJ47	00000190T	190	T	si:ch73-138e16.4	0.183774	0.428764
A0A0J9YJ47	00000195Y	195	Y	si:ch73-138e16.4	0.183774	0.428764
A0A0J9YJ47	00000199Y	199	Y	si:ch73-138e16.4	0.183774	0.428764
A0A2R8QSW1	00000019S	19	S	si:dkeyp-82b4.2	-0.170568	0.428764
A0A2R8QSW1	00000021T	21	T	si:dkeyp-82b4.2	-0.170568	0.428764
A0A2R8QSW1	00000022S	22	S	si:dkeyp-82b4.2	-0.170568	0.428764
A0A0G2KM71	00000117S	117	S	slc4a3	0.151268	0.428871
F6P2R0	00000706Y	706	Y	phc2b	-0.253559	0.429364
F6P2R0	00000711T	711	T	phc2b	-0.253559	0.429364
E7F7V2	00000481S	481	S	si:ch211-234p18.3	0.224161	0.429398
A2CEA7	00000480S	480	S	rgrf2	0.224161	0.429398
Q1LU97	00000035Y	35	Y	ch211-81e5.3-001	-0.145994	0.429548
E7EXT5	00000064Y	64	Y	igflr1	0.152878	0.42976
A0A0R4IX34	00002110S	2110	S	zzef1	0.248978	0.429795
A0A0R4IX34	00002112S	2112	S	zzef1	0.248978	0.429795
A0A0R4IX34	00002119S	2119	S	zzef1	0.248978	0.429795
Q7T2P7	00000010S	10	S	glula	-0.128023	0.430063
F6PCP5	00000410S	410	S	cblc	0.162558	0.430239
F6PCP5	00000416Y	416	Y	cblc	0.162558	0.430239
B0VJZ8	00000035S	35	S	bub1	0.30934	0.430917
A0A2R8RM47	00000505S	505	S	ppm1db	-0.343589	0.431075
A0A2R8RM47	00000511T	511	T	ppm1db	-0.343589	0.431075
A0A2R8RM47	00000512T	512	T	ppm1db	-0.343589	0.431075
B0S4U0	00000213S	213	S	arhgef16	-0.16619	0.431137
F8W4A8	00000052S	52	S	otofb	-0.200433	0.431229
A0A2R8Q7E1	00001340S	1340	S	na	0.199068	0.431364
A0A2R8QQ28	00001068S	1068	S	vtg7	0.182336	0.43168
A0A286YBE9	00000513T	513	T	pleca	0.483295	0.432027
A0A2R8QDI8	00000039S	39	S	na	-0.798797	0.432154
Q6P2T0	00000210S	210	S	tm38a	0.198048	0.432163
Q6P2T0	00000211T	211	T	tm38a	0.198048	0.432163
Q6P2T0	00000223S	223	S	tm38a	0.198048	0.432163
A0A2R8S0I9	00000311S	311	S	si:ch211-285c6.3	-0.343444	0.432172
A0A2R8Q904	00000256S	256	S	arfgef1	-0.188366	0.432259
F8W286	00000069T	69	T	atad2b	0.394677	0.432664
F8W286	00000070S	70	S	atad2b	0.394677	0.432664
F8W286	00000072S	72	S	atad2b	0.394677	0.432664
A0A0R4IHX2	00000489T	489	T	klhdc4	0.250591	0.43276
A0A0R4IHX2	00000496S	496	S	klhdc4	0.250591	0.43276
A0A0R4IHX2	00000498S	498	S	klhdc4	0.250591	0.43276
Q5XJD3	00000462S	462	S	fip1	0.344793	0.432767
E7FGT5	00000503S	503	S	focad	-0.397699	0.43292
E7FGT5	00000513Y	513	Y	focad	-0.397699	0.43292
E7FGT5	00000514T	514	T	focad	-0.397699	0.43292
A0A2R8QL73	00001118S	1118	S	col1a1a	-0.206439	0.433223
B0V332	00000254S	254	S	tra2b	0.164818	0.433348
B0V332	00000256S	256	S	tra2b	0.164818	0.433348
A0A2R8QLP0	00000091T	91	T	tom1l2	-0.521234	0.433403
A0A2R8QLP0	00000104S	104	S	tom1l2	-0.521234	0.433403
A0A2R8Q960	00000340S	340	S	lrrc45	-0.228886	0.433553
E7FFQ2	00000541T	541	T	si:dkey-219c3.2	0.188674	0.433778
A0A0R4IB92	00001063S	1063	S	trpm5	-0.270665	0.433808
A0A0R4IB92	00001064S	1064	S	trpm5	-0.270665	0.433808
E7EZ30	00000929S	929	S	syne1b	-0.422872	0.434349
E7EZ30	00000930S	930	S	syne1b	-0.422872	0.434349
Q6P0J0	00000096T	96	T	ppp1r2	-0.211195	0.434991
H9GYV7	00000098T	98	T	loc100330321	-0.139237	0.435125
H9GYV7	00000110S	110	S	loc100330321	-0.139237	0.435125
A0A0R4IV82	00000141T	141	T	cyp1c1	-0.112986	0.43519
A5PN42	00000161T	161	T	pimr200	-0.281657	0.435455
A0A0R4IHI4	00001668S	1668	S	dnah1	0.476009	0.435579
A9C3N6	00000162S	162	S	cstos	0.265333	0.435617
A9C3N6	00000163T	163	T	cstos	0.265333	0.435617
F1QCF9	00000579T	579	T	ccdc9	-0.224985	0.435649
F1QCF9	00000581S	581	S	ccdc9	-0.224985	0.435649
F1QCF9	00000582S	582	S	ccdc9	-0.224985	0.435649
E7EYV4	00000415S	415	S	zgc:123305	0.557779	0.435956
E7EYV4	00000421T	421	T	zgc:123305	0.557779	0.435956
X1WET2	00001118S	1118	S	ptprz1a	0.153899	0.437089
B0S606	00000252S	252	S	zgc:101100	0.324349	0.437489
A0A0R4ISE6	00000061S	61	S	si:dkey-29h14.10	0.262334	0.437803
Q6GMG0	00000221Y	221	Y	mhc1uba	0.458123	0.438253
Q6GMG0	00000223S	223	S	mhc1uba	0.458123	0.438253
X1WDI1	00000947S	947	S	svilc	-0.180379	0.438304
F1QUS9	00000364S	364	S	u 7	-0.180379	0.438304
A8E7N5	00000159T	159	T	vps45	-0.180379	0.438304
A8E7N5	00000163T	163	T	vps45	-0.180379	0.438304
A8E7N5	00000164S	164	S	vps45	-0.180379	0.438304
A0A2R8RI88	00000433T	433	T	kptn	0.312626	0.438373
A0A2R8RI88	00000434S	434	S	kptn	0.312626	0.438373
A0A0R4IQP1	00000335Y	335	Y	ccdc106b	-0.24964	0.438399
E7FE45	00000228T	228	T	ptgir	-0.24964	0.438399
A0A0R4IF65	00000087S	87	S	mcm2	0.192286	0.438902
E7EXE8	00000537T	537	T	tnxba	0.129648	0.439062
E7EXE8	00000540S	540	S	tnxba	0.129648	0.439062
E7EXE8	00000544S	544	S	tnxba	0.129648	0.439062
A0A2R8RI37	00000979T	979	T	itga10	0.361872	0.439251
E7F2X0	00000138S	138	S	clip1a	0.354216	0.439264
A0A0R4IS56	00000021S	21	S	kifc1	0.332903	0.439408
Q5BJI7	00000057T	57	T	smy2a	0.155088	0.439782
E9QET5	00000062T	62	T	si:ch211-210c8.7	-0.193971	0.439939
F8W338	00000336S	336	S	ldb2a	0.89865	0.440102
F8W338	00000346S	346	S	ldb2a	0.89865	0.440102
A0A0R4IA72	00001782T	1782	T	ryr3	0.370774	0.440632
E7F278	00001374S	1374	S	cacna1bb	0.168084	0.440675
F1QMH7	00000460S	460	S	dag1	-0.467465	0.440791
B8JHS5	00000242S	242	S	kcnq5a	-0.268337	0.44095
B0S4Y9	00000387Y	387	Y	cdca7a	-0.378298	0.441079
B0S4Y9	00000390Y	390	Y	cdca7a	-0.378298	0.441079
B0S4Y9	00000396Y	396	Y	cdca7a	-0.378298	0.441079
A0A0R4IVA3	00000952T	952	T	arhgef17	0.18737	0.441118
A0A0R4IVA3	00000954S	954	S	arhgef17	0.18737	0.441118
A0A0R4IVA3	00000960S	960	S	arhgef17	0.18737	0.441118
A0A0R4IGI4	00002511S	2511	S	pclob	0.617044	0.441139
A0A0R4IGI4	00002512T	2512	T	pclob	0.617044	0.441139
A0A0R4IGI4	00002514S	2514	S	pclob	0.617044	0.441139
A0A2R8PWT3	00000302S	302	S	chadla	-0.179215	0.44129
A0A0A0MPF8	00000470S	470	S	mycn	-0.379952	0.44134
B0R085	00000333S	333	S	zgc:103482	0.328876	0.441411
Q1MTC4	00000948S	948	S	vtg2	0.166863	0.441477
A0A2R8RIM0	00000677S	677	S	stim1a	0.13359	0.441609
A0A2R8RIM0	00000680T	680	T	stim1a	0.13359	0.441609
A0A286Y9F5	00000620T	620	T	myo7aa	0.17178	0.441749
A0A286Y8V9	00001323S	1323	S	lrba	-0.176401	0.441863
F1Q6Y6	00001196T	1196	T	rsf1b.1	0.110529	0.441866
A0A0R4IE39	00000150S	150	S	zgc:174354	0.274438	0.442026
A0A2R8Q3S9	00000530T	530	T	clcc1	0.32421	0.442146
E7F2Z5	00000542T	542	T	pygl	0.260316	0.442318
Q5PR93	00000796T	796	T	anapc4	0.314077	0.442742
A0A2R8Q220	00001356S	1356	S	rif1	0.304742	0.442822
B8A4R1	00000072S	72	S	rcbtb1	0.184826	0.442998
O42111	00000058T	58	T	on2a	0.184826	0.442998
B1H1J6	00000144T	144	T	dpys	-0.255717	0.443033
B0EVQ1	00000467T	467	T	socs9	0.296399	0.443076
F1QIA9	00002395S	2395	S	pkd1a	0.176581	0.444001
Q7M559	00001810T	1810	T	na	0.131693	0.44446
A0A0G2L866	00000126S	126	S	loc101886435	-0.277322	0.44454
Q1LUE5	00000043S	43	S	zch18	-0.301666	0.44454
E7FAN3	00000298T	298	T	znf408	-0.168986	0.445101
A0A1D5NSA1	00000417S	417	S	phf21aa	-0.197078	0.44524
E7F811	00000091T	91	T	tom1l2	-0.519836	0.445927
E7F811	00000104S	104	S	tom1l2	-0.519836	0.445927
A2BFG9	00000082Y	82	Y	ubash3ba	-0.1423	0.446025
Q7ZUY0	00000024S	24	S	seta	-0.168378	0.446085
E7F881	00000134S	134	S	abhd6a	0.239268	0.446249
A0A0R4IQD6	00000082S	82	S	zgc:123284	-0.166772	0.446895
F1Q6F2	00004572S	4572	S	kmt2ca	0.33957	0.44718
A0A2R8QM52	00000337T	337	T	na	0.432469	0.447271
A0A2R8QM52	00000338Y	338	Y	na	0.432469	0.447271
A0A2R8QM52	00000343Y	343	Y	na	0.432469	0.447271
Q6ZM89	00000332T	332	T	rh42a	0.320853	0.447528
E7FBW4	00000054T	54	T	lrrc28	0.201137	0.447589
Q504H8	00000175T	175	T	hmx3	-0.307373	0.44799
Q504H8	00000178S	178	S	hmx3	-0.307373	0.44799
Q504H8	00000188T	188	T	hmx3	-0.307373	0.44799
A0A0R4IKB1	00000080S	80	S	si:ch73-359m17.2	0.174838	0.448414
A0A2R8PWG5	00000615Y	615	Y	prpf6	0.157985	0.448548
A0A0R4ISU1	00000084Y	84	Y	srsf6b	0.307111	0.448879
F6NLW6	00000449S	449	S	si:ch211-242b18.1	0.681225	0.448927
F6NLW6	00000467S	467	S	si:ch211-242b18.1	0.681225	0.448927
F6NLW6	00000470T	470	T	si:ch211-242b18.1	0.681225	0.448927
F6NLW6	00000473Y	473	Y	si:ch211-242b18.1	0.681225	0.448927
A0A0R4IJD9	00000530T	530	T	ice1	-0.243899	0.448992
A0A0R4IUA4	00000104T	104	T	zgc:173705	0.176314	0.449914
A8WGN2	00000438S	438	S	cpn1	-0.345022	0.450075
A8WGN2	00000439T	439	T	cpn1	-0.345022	0.450075
E7F1M7	00000377T	377	T	cracr2aa	0.491826	0.450735
E7F1M7	00000385T	385	T	cracr2aa	0.491826	0.450735
F1QT45	00000007S	7	S	pnn	0.242035	0.450869
F1QJJ2	00000539S	539	S	nos1apa	0.202626	0.451225
F1QJJ2	00000542S	542	S	nos1apa	0.202626	0.451225
F1QJJ2	00000547S	547	S	nos1apa	0.202626	0.451225
F1R7N8	00005259S	5259	S	ttn.2	0.391972	0.451611
F1R7N8	00005260S	5260	S	ttn.2	0.391972	0.451611
F1R7N8	00005261S	5261	S	ttn.2	0.391972	0.451611
A4IG54	00000335T	335	T	ackr3b	0.556531	0.451624
F1QJ31	00000167S	167	S	iws1	0.128971	0.451934
Q1MTC4	00000954S	954	S	vtg2	0.272789	0.452107
E7FD00	00001034T	1034	T	u 43b	0.382834	0.452197
E7FD00	00001047S	1047	S	u 43b	0.382834	0.452197
A1A5W8	00000104Y	104	Y	ipmkb	0.387629	0.452604
A1A5W8	00000109S	109	S	ipmkb	0.387629	0.452604
A1A5W8	00000115T	115	T	ipmkb	0.387629	0.452604
Q1LV47	00000335S	335	S	nol8	-0.30901	0.452796
Q1LV47	00000338T	338	T	nol8	-0.30901	0.452796
Q7ZU46	00000547T	547	T	h a4a	0.166198	0.452925
A0A140LFZ1	00000145T	145	T	si:ch73-368j24.11	-0.335088	0.452976
A0A140LFZ1	00000147S	147	S	si:ch73-368j24.11	-0.335088	0.452976
F1RB79	00000217T	217	T	rab11fip1a	-0.47765	0.453049
F1RB79	00000224S	224	S	rab11fip1a	-0.47765	0.453049
F1RB79	00000238S	238	S	rab11fip1a	-0.47765	0.453049
F1RB79	00000243S	243	S	rab11fip1a	-0.47765	0.453049
F1QDH4	00000325T	325	T	larp6a	-0.153415	0.453149
F1QDH4	00000332S	332	S	larp6a	-0.153415	0.453149
F1R9P1	00000047S	47	S	slc25a21	-0.349682	0.453374
F1R9P1	00000051S	51	S	slc25a21	-0.349682	0.453374
F1R9P1	00000052Y	52	Y	slc25a21	-0.349682	0.453374
Q5RHF3	00000184T	184	T	itih5	-0.125669	0.453541
A7YY99	00000017S	17	S	atp5mea	0.24172	0.453664
R4GEF9	00000214T	214	T	loc103909973	0.24172	0.453664
A2CEV2	00000113S	113	S	si:dkey-220k22.1	-0.562129	0.453994
X1WFB6	00000110S	110	S	atg2b	0.417576	0.454019
X1WFB6	00000124S	124	S	atg2b	0.417576	0.454019
A0A0R4IL86	00001263T	1263	T	nfrkb	-0.124236	0.454046
A0A0R4IL86	00001278S	1278	S	nfrkb	-0.124236	0.454046
A0A0R4IL86	00001282S	1282	S	nfrkb	-0.124236	0.454046
Q5XJD3	00000556S	556	S	fip1	0.213831	0.45454
Q5XJD3	00000560S	560	S	fip1	0.213831	0.45454
A0A0R4IUB5	00000412S	412	S	srsf11	0.145336	0.455141
X1WCW9	00000661T	661	T	itgae.2	0.273796	0.455966
A0A0R4IRX8	00000074S	74	S	pcdh1g9	0.570718	0.456119
A0A0R4IRX8	00000084S	84	S	pcdh1g9	0.570718	0.456119
A0A0R4IRX8	00000085T	85	T	pcdh1g9	0.570718	0.456119
F1R833	00000304Y	304	Y	nrap	0.244496	0.456119
Q1RM09	00000026T	26	T	basp1	0.173715	0.456189
F1RDK4	00001632S	1632	S	arhgap32a	-0.536836	0.456209
F1RDK4	00001635S	1635	S	arhgap32a	-0.536836	0.456209
F1RDK4	00001636S	1636	S	arhgap32a	-0.536836	0.456209
A0A2R8Q8G4	00000422T	422	T	armc4	0.475798	0.456255
Q5RGS8	00000219Y	219	Y	nsl1	-0.512194	0.456635
A0A2R8Q086	00000134Y	134	Y	mrpl22	0.667226	0.457677
E9QHD6	00000163S	163	S	srsf2a	0.125054	0.458269
F1QXF5	00000718S	718	S	scn1lab	-0.407095	0.458297
E7F8R6	00000008T	8	T	trim46a	0.301108	0.458444
Q90X46	00000240S	240	S	gp161	0.398231	0.458605
Q90X46	00000242T	242	T	gp161	0.398231	0.458605
Q90X46	00000256S	256	S	gp161	0.398231	0.458605
Q90X46	00000258S	258	S	gp161	0.398231	0.458605
Q6NZV2	00000070S	70	S	mcm4	0.180736	0.458637
X1WCK4	00000240T	240	T	p2ry11	0.333234	0.458643
A0A0R4IQN8	00000981S	981	S	naca	0.119851	0.458809
A0A0R4IJ40	00001547S	1547	S	agrn	-0.452503	0.458837
A0A2R8PXZ2	00000030S	30	S	lrrc41	-0.452503	0.458837
F1Q8L0	00000112S	112	S	mrpl46	0.15985	0.45906
E7EYR2	00000459T	459	T	chaf1b	-0.136876	0.45909
Q5PR93	00000787S	787	S	anapc4	0.189721	0.459184
F1QRC8	00000549S	549	S	terfa	0.225455	0.459191
F1QRC8	00000550S	550	S	terfa	0.225455	0.459191
B8A5D4	00000117S	117	S	txnl1	0.127727	0.459872
F1QD40	00000173T	173	T	mtif2	-0.16791	0.460137
F1QRC1	00000508S	508	S	drc1	0.382242	0.460275
A0A0G2LB43	00000269T	269	T	sema4f	0.299181	0.460861
E7EZZ7	00000674S	674	S	malt1	-0.469265	0.46134
E7EZZ7	00000682S	682	S	malt1	-0.469265	0.46134
F1QBI1	00000131T	131	T	ccdc43	0.221502	0.461678
A0A2R8QHT3	00002523T	2523	T	ubr4	-0.391427	0.46184
F1QC31	00000158S	158	S	ankrd34c	-0.161829	0.462078
A0A286Y804	00001060S	1060	S	ctnnd2a	-0.371843	0.462082
X1WDG4	00000028T	28	T	pimr13	-0.371843	0.462082
A0A2R8Q326	00000542S	542	S	stil	0.417813	0.46227
A0A2R8Q326	00000551S	551	S	stil	0.417813	0.46227
A0A2R8Q326	00000552S	552	S	stil	0.417813	0.46227
A0A2R8Q326	00000555T	555	T	stil	0.417813	0.46227
A0A2R8QK78	00000337T	337	T	vcanb	0.590525	0.462642
E9QE44	00000061T	61	T	e2f8	0.20209	0.462696
Q8AX99	00000113S	113	S	actn3b	0.6579	0.462743
A0A0R4ISU8	00000274Y	274	Y	dpp6a	0.289471	0.463733
A0A0R4ISU8	00000276T	276	T	dpp6a	0.289471	0.463733
A0A2R8Q169	00000179T	179	T	inpp5kb	0.498507	0.463797
B0S758	00006316S	6316	S	ttn.2	-0.179134	0.463817
F1REE8	00000264S	264	S	trip11	-0.307758	0.463864
E9QC52	00000275S	275	S	nck1a	-0.315622	0.463874
E7F0B6	00000343Y	343	Y	cables2b	0.420914	0.464103
E7F0B6	00000345T	345	T	cables2b	0.420914	0.464103
E7F0B6	00000350Y	350	Y	cables2b	0.420914	0.464103
B8A455	00000094S	94	S	znf451	0.360594	0.464501
A2BIQ8	00000401T	401	T	zcchc8	0.26695	0.464584
B0S6B7	00000220T	220	T	rabgap1l2	0.169132	0.464667
A3KNR2	00000113S	113	S	si:dkey-238c7.16	-0.17691	0.464759
F1RB32	00000008T	8	T	arfgap2	0.505219	0.465076
Q1LY62	00000292S	292	S	map2k2a	0.222257	0.4651
A4UU77	00000192S	192	S	org	0.118527	0.466031
A0A0R4IWJ1	00000882T	882	T	itsn1	0.270344	0.466068
A0A0R4IWJ1	00000884S	884	S	itsn1	0.270344	0.466068
A0A0R4IWJ1	00000886S	886	S	itsn1	0.270344	0.466068
F8W2F9	00000911S	911	S	abl1	-0.15	0.466301
E9QDA0	00000293S	293	S	trpm1a	-0.0864189	0.466587
X1WBK2	00000652S	652	S	cep152	0.277047	0.467141
F1QS51	00001102T	1102	T	eea1	0.320124	0.467456
Q9DG12-2	00000131S	131	S	na	0.133641	0.467473
A2ARH0	00000206Y	206	Y	pimr123	-0.241078	0.467684
A0A0R4IGQ8	00000347T	347	T	myom1b	-0.41366	0.467774
A0A0R4IFH7	00000435S	435	S	orc1	-0.358398	0.467802
F8W4Z6	00000589S	589	S	porb	-0.339997	0.467832
A0A2R8Q169	00000177S	177	S	inpp5kb	0.500108	0.468178
A0A2R8Q169	00000180Y	180	Y	inpp5kb	0.500108	0.468178
Q1RLU8	00000306Y	306	Y	st7	-0.16677	0.468733
F1QC81	00000057S	57	S	prmt6	0.265303	0.468974
A7XYJ6	00000496T	496	T	sobpb	-0.0983643	0.469515
H0WE80	00000115S	115	S	si:ch73-263o4.3	0.37744	0.4698
Q1MTC4	00001150S	1150	S	vtg2	0.238678	0.469939
F1QYT2	00000137S	137	S	sqor	0.354558	0.469945
A0A2R8Q3N3	00000839S	839	S	arhgef2	-0.276065	0.470044
Q1L8Q3	00000002T	2	T	cpsf6	0.210218	0.470073
Q1L8D0	00000743T	743	T	cdon	0.154681	0.47037
Q1L8D0	00000745S	745	S	cdon	0.154681	0.47037
Q1L8D0	00000751Y	751	Y	cdon	0.154681	0.47037
A0A2R8Q212	00001119S	1119	S	vtg1	-0.148422	0.470562
E7F3U4	00000542S	542	S	kank4	0.253093	0.471079
F1QQP6	00000245S	245	S	brd3a	0.156527	0.471464
[truncated: 4,126 more rows]

## Sheet: Differential_phosphopeptides
Uniprot_identifier	Position_aa	Position	aa	Gene_name	localization	Class
A0MS83	00000110S	110	S	Znf148	nucleus	Down
A8DZG0	00000025Y	25	Y	ift52	cytoskeleton	Down
F1RC32	00000209Y	209	Y	napga	membrane	Down
A8WGA0	00000266T	266	T	C27C1	membrane	Down
A0A0R4ITU5	00000017T	17	T	phf10	nucleus	Down
I3IS25	00000907Y	907	Y	trpm4a	membrane	Down
F1Q7S8	00000023Y	23	Y	ago3a	cytosol	Down
A0A2R8QM65	00000499S	499	S	prpf4ba	nucleus	Down
E7FB31	00000695S	695	S	ambra1b	nucleus	Down
E7FB31	00000699Y	699	Y	ambra1b	nucleus	Down
E7FB31	00000707Y	707	Y	ambra1b	nucleus	Down
E7FB31	00000709S	709	S	ambra1b	nucleus	Down
A0A2R8QKN8	00000358T	358	T	gcnt7	membrane	Up
A0A140LH83	00000887S	887	S	wnk2	cytosol	Up
A0A0R4I9D6	00001216S	1216	S	sympk	cytosol	Up
F1Q6Y5	00000035S	35	S	arhgap45b	membrane	Up
A0A2R8QFQ8	00002043T	2043	T	frya	cytosol	Up
A0A2R8QF77	00000046S	46	S	lbh	cytosol/nucleus	Up
Q503T1	00000198S	198	S	ccdc3b	extracelular	Up

## Sheet: Proteomic_analysis
Gene_Symbol	Ensembl_Gene ID	Uniprot_identifier	log2 FC KD/ctl	p-value
RfxCas13d	RfxCas13d	Cas13d	3.27639	4.77e-05
odc1	ENSDARG00000007377	Q9DGJ4	1.05094	0.0091528
hebp2	ENSDARG00000042630	Q5SPA1	0.902865	0.172195
anxa3b	ENSDARG00000044254; ENSDARG00000109335	Q5U369	0.807558	0.0109046
zmym2	ENSDARG00000027353	B0S766	0.80895	0.00411791
lima1a	ENSDARG00000101441	A0A0G2KJM7	0.848295	0.00496302
mtres1	ENSDARG00000077614	B7ZD93	0.743354	0.0346675
ska3	ENSDARG00000114978	A0A2R8RQ61	0.830269	0.348822
kat6a	ENSDARG00000018907	A2CG09	0.652773	0.0932379
pus3	ENSDARG00000028976	F1QBS4	0.826635	0.0431258
esrp2	ENSDARG00000018814; ENSDARG00000115061	G1K2P5	0.722534	0.0872471
fbxo22	ENSDARG00000053505	Q5SPK4	0.679356	0.0513724
nucks1b	ENSDARG00000012777	F1QZG4	0.685756	0.041955
mrps5	ENSDARG00000062209	F1R6P0	0.485483	0.736922
mcm6l	ENSDARG00000033231	B0S7S1	0.535391	0.482994
dpydb	ENSDARG00000010267	Q6NYG8	0.602031	0.456208
ehbp1	ENSDARG00000043643	A0A2R8RT75	0.652613	0.0891983
prkcbp1l	ENSDARG00000011932	F1RDH9	0.516547	0.0961469
dnmbp	ENSDARG00000074121	A0A2R8QRS8	0.362904	0.320663
rpf2	ENSDARG00000043960	Q6P0C5	0.570812	0.0783656
map4k5	ENSDARG00000039125	B8A6G9	0.511003	0.125487
atg4b	ENSDARG00000052104	X1WDI5	0.703234	0.222626
kmt2d	ENSDARG00000037060	E7F2F7	0.596341	0.0661032
tp53bp1	ENSDARG00000079000	F1RBE6	0.681572	0.090596
NA	ENSDARG00000092445	B0S7K2	0.68417	0.189522
galnt7	ENSDARG00000057303	F1QLU6	0.570897	0.0542308
ankrd13b	ENSDARG00000014652	E7F2R4	0.628346	0.0341341
aptx	ENSDARG00000027143	P61799	0.527514	0.10197
ccdc6b	ENSDARG00000017595	A0AUQ3	0.560676	0.0758116
foxp1a	ENSDARG00000004843	E9QDU4	0.691208	0.179702
sipa1l2	ENSDARG00000061640	A0A2R8QKB1	0.596633	0.0881036
cdc23	ENSDARG00000044484	Q7ZVH3	0.568798	0.124097
scinlb	ENSDARG00000058348	A5PMZ3	0.407381	0.311142
strn3	ENSDARG00000001729	F1R1W1	0.505331	0.1386
ndufa3	ENSDARG00000041400	F1R809	0.449546	0.206921
ap5b1	ENSDARG00000078805	F1QPU4	0.658685	0.133194
pabpn1	ENSDARG00000045373	F8W5X1	0.468107	0.0642456
smndc1	ENSDARG00000056235; ENSDARG00000117084	Q7ZV80	0.491898	0.0185975
fam171a1	ENSDARG00000079788	E7FFC5	0.282758	0.390598
specc1lb	ENSDARG00000042232	A0A2R8RYD3	0.447177	0.168076
rfk	ENSDARG00000060522	E7FE37	0.481691	0.122272
zcchc4	ENSDARG00000104531; ENSDARG00000114323	A0A0R4IVN4	0.515014	0.117737
npas2	ENSDARG00000016536; ENSDARG00000116993	Q8JIG3	0.476949	0.248354
gnai2a	ENSDARG00000018174	Q6TNT8	0.432002	0.0916287
si:ch73-281n10.2	ENSDARG00000097102	A0A0R4IWN8	0.350472	0.535327
ppp1r37	ENSDARG00000078458	E7FCE5	0.334272	0.392844
cep192	ENSDARG00000104831	A0A0R4IEX1	0.463147	0.175377
ppp2r2d	ENSDARG00000102009	A0A0R4IAE3	0.525538	0.045109
dph5	ENSDARG00000100242	A0A0R4IU56	0.471955	0.00997375
LOC566119	ENSDARG00000111491	A0A2R8RUH9	0.642375	0.248822
arfgef1	ENSDARG00000063474	A0A2R8Q904	0.376317	0.203356
yod1	ENSDARG00000008542	Q567B1	0.406254	0.0477394
NA	NA	A0A0G2L7C1	0.460156	0.132991
usp45	ENSDARG00000075013	E9QG68	0.399076	0.139919
si:ch73-389k6.1	ENSDARG00000103186	A0A0N4STS5	0.345311	0.292946
reps1	ENSDARG00000002877	Q5VSI7	0.421689	0.0629292
mapk14a	ENSDARG00000112397	A0A2R8Q3H6	0.330703	0.484572
NA	NA	A0A2R8QGZ1	0.312943	0.393125
gbp1	ENSDARG00000038668	Q6DHP7	0.493887	0.447363
NA	NA	A0A286Y9M5	0.309732	0.665967
clpb	ENSDARG00000088463	E7FBK2	0.422168	0.391911
ift43	NA	E7F555	0.434001	0.0737332
NA	ENSDARG00000105278	A0A0R4IRB0	0.400584	0.0539819
sfr1	ENSDARG00000021974	B7ZD04	0.344572	0.435476
nelfa	ENSDARG00000061411	A0A0R4IBP1	0.618103	0.194737
thap4	ENSDARG00000077323	B0S7M2	0.278225	0.293399
bag4	ENSDARG00000043179	B8JJ17	0.412276	0.0096277
dek	ENSDARG00000070108	F1R6C4	0.379786	0.132791
cpsf6	ENSDARG00000018618	Q6NWC6	0.417222	0.0173821
znf296	ENSDARG00000077897	Q1LUX5	0.330706	0.248386
smcr8a	ENSDARG00000052818	E7FA21	0.36318	0.145372
acsl4b	ENSDARG00000010752; ENSDARG00000013382	A5WV15	0.455449	0.132368
plekhm2	ENSDARG00000078850	F1QCJ1	0.316663	0.398877
rnf14	ENSDARG00000043905	E9QE14	0.239721	0.568011
aga	ENSDARG00000004889	A8KC00	0.261011	0.466648
hscb	ENSDARG00000075416	B0V1J6	0.413264	0.17702
elp4	ENSDARG00000008852	Q566Y1	0.335579	0.218496
thrap3b	ENSDARG00000098228	A0A0R4IWW7	0.336837	0.105862
ddx31	ENSDARG00000035507	A2BFD2	0.18633	0.849217
man2b1	ENSDARG00000001897	F1QTT0	0.338656	0.462895
tdrd1	ENSDARG00000007465	A0A2R8QA40	0.311581	0.364976
aatf	ENSDARG00000025467	F1R1W8	0.382465	0.32788
nfyc	ENSDARG00000070151	Q6P0F1	0.296716	0.240793
dpf2	ENSDARG00000012219	A5PF46	0.32976	0.379105
toe1	ENSDARG00000077544	B8A5U4	0.46905	0.332348
nfkbiz	ENSDARG00000102097	A0A0R4IRX9	0.34755	0.0795498
wrnip1	ENSDARG00000005218	Q6NW46	0.249707	0.474858
si:dkey-90l23.2	ENSDARG00000086529	E9QB89	0.353225	0.344451
zdhhc18a	ENSDARG00000069807	E7FH11	0.348301	0.274669
fndc3bb	ENSDARG00000062023	F1QYF9	0.24215	0.395064
pacsin3	ENSDARG00000099339	Q7ZUY8	0.377845	0.308475
arrb2b	ENSDARG00000011545	Q7T2D2	0.287956	0.280553
vps26b	ENSDARG00000015823	Q7ZV03	0.309566	0.343382
eif4ebp2	ENSDARG00000031819	Q6NYL2	0.405445	0.158096
dtnbp1a	ENSDARG00000055115	F1R946	0.253122	0.515563
eri1	ENSDARG00000044692; ENSDARG00000110387; ENSDARG00000116810	Q503G0	0.335843	0.0456104
glula	ENSDARG00000099776	Q7T2P7	0.293066	0.474227
si:ch211-275j6.5	ENSDARG00000111513	A0A2R8RME7	0.302392	0.171637
tax1bp3	ENSDARG00000059177	Q8AWD4	0.379272	0.0277693
znf830	NA	Q6P0I6	0.342153	0.0305007
sardh	ENSDARG00000112110	F1Q4Q8	0.271408	0.363494
trim71	ENSDARG00000075593	E7FAM5	0.302379	0.16982
bola3	ENSDARG00000098130	Q6DC87	0.353437	0.0378493
anxa1a	ENSDARG00000026726	Q804H2	0.373552	0.262715
NA	ENSDARG00000051737; ENSDARG00000105345; ENSDARG00000110909; ENSDARG00000111396; ENSDARG00000112131; ENSDARG00000112175; ENSDARG00000114334	A8KBJ5	0.398574	0.13455
cast	ENSDARG00000058693	A0A0R4ILE0	0.312936	0.0270544
adnp2b	ENSDARG00000028431	A3KQW9	0.245152	0.598473
dlgap5	ENSDARG00000045167	F1RCQ3	0.277908	0.286055
nxnl2	ENSDARG00000003934	Q5PRB4	0.305367	0.257327
ppp1r2	ENSDARG00000054007	Q6P0J0	0.315884	0.0319889
mbtd1	ENSDARG00000060868	A0A0R4IVS9	0.302936	0.286253
oplah	ENSDARG00000045123	A0A2R8Q5I5	0.26851	0.26843
msto1	ENSDARG00000024381	Q1L908	0.270976	0.225168
atp5if1b	ENSDARG00000044092; ENSDARG00000112469	Q1LYB6	0.315884	0.0603858
tp53rk	ENSDARG00000112667	F1QB90	0.272279	0.524422
LOC103911589	ENSDARG00000100150	A0A0G2KSF3	0.341978	0.322178
hp1bp3	ENSDARG00000044669	E7FAZ5	0.299874	0.186785
rsl1d1	ENSDARG00000055868; ENSDARG00000115696	F1R8M8	0.203759	0.674558
tatdn2	ENSDARG00000070618	F1QY16	0.295148	0.646891
snrpc	ENSDARG00000009871	Q8JGS0	0.350544	0.279061
tanc1a	ENSDARG00000077073	E7F6L6	0.357725	0.56605
snrpd3	ENSDARG00000013800; ENSDARG00000042452; ENSDARG00000112203	B0V1I0	0.35394	0.185431
ciz1a	ENSDARG00000089781	A0A0R4ITY1	0.276396	0.314402
NA	ENSDARG00000114791	Q6PHI2	0.289737	0.276154
arhgef15b	ENSDARG00000061844	A0A2R8RQW8	0.161942	0.720026
ints8	ENSDARG00000057986	E7FEG5	0.222321	0.542144
ddt	ENSDARG00000044751; ENSDARG00000109625	F1QJV7	0.283584	0.0909829
rgmd	ENSDARG00000034013; ENSDARG00000111872	F1QSW2	0.277624	0.361351
arpp19b	ENSDARG00000039880	F8W4V7	0.28781	0.0222705
cdc42l	ENSDARG00000040158; ENSDARG00000116748	Q7ZUQ1	0.301041	0.223323
ppm1da	ENSDARG00000009273	Q6NYW2	0.251097	0.395017
pagr1	ENSDARG00000076966	E7F1D2	0.232696	0.369296
sh3bp5la	ENSDARG00000019160	F1R9K7	0.227912	0.304128
pi4kaa	ENSDARG00000076724	F1RCP0	0.239676	0.352111
znf609a	ENSDARG00000103388	F1QRV8	0.323619	0.411177
med21	ENSDARG00000026839	Q7ZTI5	0.270275	0.307529
NA	NA	A0A2R8PZH8	0.152154	0.640027
ptmaa	ENSDARG00000021113	Q6NV32	0.269926	0.312084
ptmaa	ENSDARG00000110479	Q6NV32	0.269926	0.312084
ice2	ENSDARG00000086670	A0A2R8QTY0	0.260036	0.163845
scaf11	ENSDARG00000045885	Q5SPB2	0.30002	0.228013
si:ch211-51e12.7	ENSDARG00000045914	Q1LVB8	0.255896	0.224548
pa2g4b	ENSDARG00000115881	A0A0R4IQ97	0.296817	0.0381366
tgm2b	ENSDARG00000074094	Q1ECX3	0.29936	0.618396
cdr2a	ENSDARG00000035952	E7FC97	0.236484	0.281752
nek1	ENSDARG00000022350	F1RC73	0.292085	0.213685
galc	ENSDARG00000037064	Q5SNX7	0.26989	0.330982
casc3	ENSDARG00000029911	Q1ECZ4	0.283353	0.0988803
sdhaf4	ENSDARG00000039390	A2BIM5	0.266654	0.116273
pcnp	ENSDARG00000037713	A0A2R8QL91	0.237706	0.311126
si:ch211-276i12.11	ENSDARG00000105412	A0A140LGC3	0.283709	0.0271448
fh	ENSDARG00000075132	Q7SX99	0.262081	0.183961
NA	ENSDARG00000103399	A0A0R4IB66	0.248179	0.305927
hdlbpb	ENSDARG00000061864; ENSDARG00000114343	E7FCA5	0.208822	0.442648
tpp1	ENSDARG00000042793	A0A493VU28	0.25932	0.356282
knstrn	ENSDARG00000074379	B3DIM7	0.426717	0.438954
mrps36	ENSDARG00000079823; ENSDARG00000113427	A8WHV7	0.26456	0.298032
galm	ENSDARG00000057630; ENSDARG00000111113	B7ZDA2	0.256768	0.41468
lasp1	ENSDARG00000057867	Q6NYJ1	0.15662	0.595116
pdp1	ENSDARG00000076308	A9JRU2	0.243082	0.324226
c9	ENSDARG00000016319	B8A565	0.278257	0.156812
lsm5	ENSDARG00000071573	A7E2L8	0.218087	0.286782
sfswap	ENSDARG00000005980	F1Q5L3	0.170874	0.572721
dpy30	ENSDARG00000004427	B8JMZ3	0.287722	0.744833
NA	ENSDARG00000097635	A0A0J9YJ13	0.291426	0.176116
poldip3	ENSDARG00000099375	A0A0J9YJ24	0.253209	0.261259
phkb	ENSDARG00000078284	F8W2A8	0.241818	0.174572
wdr70	ENSDARG00000109022	A0A2R8QG52	0.277657	0.337485
as3mt	ENSDARG00000027572	B8JIF1	0.254242	0.20106
si:dkey-16p21.8	ENSDARG00000096849	X1WCS1	0.334377	0.514445
cdc123	ENSDARG00000075025	Q6PC40	0.232608	0.602876
lyrm7	ENSDARG00000079815; ENSDARG00000111617	F1RC16	0.226187	0.317102
prkacbb	ENSDARG00000059125	Q3ZB92	0.271252	0.605527
si:ch73-138n13.1	ENSDARG00000075349	E9QB91	0.227302	0.319661
washc2c	ENSDARG00000116605	A0A2R8QGI6	0.257661	0.092394
spryd4	ENSDARG00000114062	Q6DGK7	0.253097	0.341884
acacb	ENSDARG00000061994	F1QM37	0.297675	0.34454
sh3bgrl3	ENSDARG00000098075	Q7ZUC9	0.258537	0.0655611
stard10	ENSDARG00000097718	Q6P0C0	0.260073	0.227451
nedd8l	ENSDARG00000103472	B0R023	0.277526	0.092499
timm8a	ENSDARG00000114203	A0A2R8RNM0	0.0978824	0.868249
cep135	ENSDARG00000002991	F1R3P9	0.22426	0.423689
mrps2	ENSDARG00000103198	A0A0R4IYR7	0.215416	0.351092
nme3	ENSDARG00000100990	Q9PTF3	0.673213	0.449825
thap12b	ENSDARG00000020964	F1Q9M3	0.236274	0.242244
custos	ENSDARG00000046141	A9C3N6	0.218144	0.308829
cnpy4	ENSDARG00000114769	A0A2R8Q2R6	0.226006	0.137488
cox17	ENSDARG00000069920; ENSDARG00000114117	Q66I53	0.250726	0.14643
hsp90aa1.2	ENSDARG00000024746	Q5RG12	0.227607	0.589671
prpf4	ENSDARG00000114653	A0A2R8QIJ4	0.516725	0.0528569
arpc5a	ENSDARG00000039142	Q803M7	0.165524	0.768682
smg1	ENSDARG00000054570	C5J7W8	0.209356	0.449057
ca15b	ENSDARG00000040510	R4GDY8	0.250622	0.566699
slc25a42	ENSDARG00000099368	Q0P483	0.262129	0.444854
exoc3	ENSDARG00000117037	A0A2R8QH10	0.201406	0.494971
sarnp	ENSDARG00000059357	F1QT63	0.251276	0.0630996
ino80b	ENSDARG00000062749	F1QV73	0.0722955	0.837295
sf1	ENSDARG00000008188	F1QP64	0.217156	0.511516
irf5	ENSDARG00000045681	B0S682	0.236798	0.107224
si:ch211-251f6.7	ENSDARG00000091558	F1QID9	0.287015	0.209179
map7d3	ENSDARG00000060771	E7F0V5	0.203819	0.279092
nlrc3l1	ENSDARG00000086553	E7FBD8	0.195026	0.557206
NA	ENSDARG00000104829	A0A0R4ILP9	0.182743	0.58178
akap12b	ENSDARG00000055678	F2Z4T4	-0.0170713	0.977984
c3a.1	ENSDARG00000012694	B8JKW4	0.261838	0.233653
atp9b	ENSDARG00000062521	A0A2U3TVM1	0.196233	0.600089
phf8	ENSDARG00000006584	P0CH95	0.186423	0.441028
ahctf1	ENSDARG00000077530	X1WE68	0.236151	0.118768
cebpz	ENSDARG00000045857	F1R9Z2	0.175012	0.755641
chchd10	ENSDARG00000010717; ENSDARG00000111874	Q6PBP6	0.222626	0.515847
eif4ea	ENSDARG00000077012	F1Q900	0.194243	0.223725
nadkb	ENSDARG00000060362	F1R2B0	0.245958	0.164785
ehd4	ENSDARG00000054302	F1QZ37	-0.590634	0.598238
mgaa	ENSDARG00000078784	A0A0R4IQK3	0.165561	0.59183
luc7l	ENSDARG00000055903	E9QE89	0.210016	0.31268
psmg3	ENSDARG00000098391	Q6DGH7	0.220553	0.510296
map7d1a	ENSDARG00000098802	A0A0R4IPE8	0.650008	0.292998
gkup	ENSDARG00000069409	F6NZ60	0.185149	0.391806
tnika	ENSDARG00000056218	B0UY93	0.200281	0.501306
hddc2	ENSDARG00000034957	Q1LUI2	0.242712	0.0574321
exosc9	ENSDARG00000006392	Q5XJQ5	0.263901	0.172852
dusp11	ENSDARG00000038156	E9QD92	0.182161	0.569849
naga	ENSDARG00000099313	A0A2R8QPJ2	0.208268	0.544889
calub	ENSDARG00000005115	Q7SXV9	0.143035	0.665664
trappc4	ENSDARG00000027418	F1QNE7	0.220057	0.419377
c3a.2	ENSDARG00000087359	F1QV29	0.251705	0.1788
crkl	ENSDARG00000028699	Q6PH06	0.222692	0.196654
NA	ENSDARG00000070416	A0A0R4IJQ7	0.254175	0.0895458
zgc:171572	ENSDARG00000098215	A0A2R8QID4	0.244716	0.225131
rab4b	ENSDARG00000012177	G1K2H7	0.234526	0.170248
kxd1	ENSDARG00000051934	Q6DBR9	0.16403	0.4768
NA	NA	A0A0G2KKD5	0.162301	0.632802
hopx	ENSDARG00000089368	Q8AYB8	0.228487	0.0716538
sumo2	ENSDARG00000102741	Q6DHL4	0.212118	0.11821
akr1b1.2	ENSDARG00000045598	Q5RH67	0.220044	0.0688421
hmga1a	ENSDARG00000028335	E9QD31	0.230492	0.0800316
cept1a	ENSDARG00000058716	B8JLM0	0.190833	0.415949
DKEY-226M8.1	ENSDARG00000002220; ENSDARG00000109224	Q5XJ46	0.197181	0.263466
mettl22	ENSDARG00000077863	B3DIQ7	0.156473	0.502263
nagk	ENSDARG00000099116	A0A0R4IUJ5	0.200773	0.266513
pdxka	ENSDARG00000088959	B0S7H0	0.181596	0.641631
sf3a2	ENSDARG00000021107	Q7ZVD4	0.211366	0.391001
eif4ebp1	ENSDARG00000043608	Q6PFS8	0.244031	0.124156
stx8	ENSDARG00000103173	Q7T361	0.16496	0.496584
bnip1b	ENSDARG00000104280	A0A0R4IG59	0.277664	0.422585
snip1	ENSDARG00000087528	Q4V8W8	0.210718	0.512943
pwp2h	ENSDARG00000037109	F1RAC4	0.196869	0.56717
NA	ENSDARG00000057844	A8KB21	0.192416	0.508196
lpp	ENSDARG00000023578	F1QSX8	0.210836	0.804222
prss16	ENSDARG00000076602	F1Q7G9	0.229642	0.174751
mix23	ENSDARG00000045351	Q6PBK1	0.250431	0.595217
usp48	ENSDARG00000090301	E7EY58	0.0841361	0.825926
38961	ENSDARG00000111819	A0A0R4IPQ7	0.221532	0.0814986
cept1b	ENSDARG00000021177	A7MBY6	0.178102	0.378971
med28	ENSDARG00000112591	A0A2R8QFT5	0.211429	0.217221
mfap4.12	ENSDARG00000038683	F1RA44	0.141724	0.651417
ube2a	ENSDARG00000098466	Q789K9	0.179774	0.419442
calua	ENSDARG00000045676	Z4YIA7	0.235486	0.213259
rbm25a	ENSDARG00000039266	A0A2R8QMA2	0.168025	0.587251
elmod2	ENSDARG00000101669	A0A0R4IKP3	0.236941	0.426799
ndufab1a	ENSDARG00000058463; ENSDARG00000112762	F1R611	0.207094	0.203449
bdh2	ENSDARG00000052696	Q561X9	0.228305	0.072882
rock2a	ENSDARG00000017500	Q90Y37	0.198885	0.469269
daxx	ENSDARG00000000729	F1QQQ8	0.246464	0.260469
taok3a	ENSDARG00000060751	E9QBC8	0.196902	0.324137
nelfe	ENSDARG00000004343	Q1LWQ2	0.205608	0.371942
pogzb	ENSDARG00000076542	F1R5F8	0.121952	0.620235
ate1	ENSDARG00000103813	H9GYT6	0.299236	0.556124
si:dkey-23a13.21	ENSDARG00000105508	A0A140LG23	0.221934	0.118083
NA	ENSDARG00000040725	F1QH59	0.0531561	0.845647
mtap	ENSDARG00000037261	Q7ZV22	0.236257	0.0780842
snx17	ENSDARG00000091418	A0A0R4ITX6	0.213326	0.48086
stmn1a	ENSDARG00000004169	A0A0R4II97	0.218148	0.0146915
pdlim1	ENSDARG00000019845	B8A5V6	0.221158	0.0627567
ypel3	ENSDARG00000055510	Q6NWI4	0.236335	0.499465
mis18a	ENSDARG00000035333	F1RC19	0.137131	0.5405
polr2d	ENSDARG00000076509	Q6DRG4	0.232637	0.172287
akirin2	ENSDARG00000058729	A5WVY2	0.206054	0.340267
atg101	ENSDARG00000043287	Q3B736	0.209739	0.224561
nolc1	ENSDARG00000024561	B8JIY2	0.239465	0.0638639
dnlz	ENSDARG00000068655	F1RBB5	0.222482	0.121493
ccdc12	ENSDARG00000023003; ENSDARG00000113770	F1RCD0	0.216919	0.144827
tcerg1a	ENSDARG00000098822	A0A0R4ITT5	0.202529	0.342085
sod1	ENSDARG00000043848	O73872	0.223407	0.0927431
pdcd6	ENSDARG00000005220	Q7T3D5	0.157502	0.570716
adcy9	ENSDARG00000100869	A0A0R4IPH9	0.0557069	0.934132
jpt2	ENSDARG00000034427	F1Q6E4	0.215769	0.229485
narf	ENSDARG00000024184; ENSDARG00000110086	Q6DHP6	0.190499	0.723717
LOC100005008	ENSDARG00000087492	E7F871	0.165193	0.470215
capns1b	ENSDARG00000013804	B3DFQ1	0.203412	0.483543
znf706	ENSDARG00000056307	Q6TGY0	0.204341	0.279774
NA	ENSDARG00000111714	Q502F6	0.224046	0.445533
si:dkey-256h2.1	ENSDARG00000021849	F1Q727	0.18563	0.46826
tnpo1	ENSDARG00000035390	F1RDR1	0.159607	0.639915
sh3glb1b	ENSDARG00000010956	A0A286Y902	-0.00105147	0.997429
wdr44	ENSDARG00000114247	A0A2R8Q397	0.120541	0.772027
pggt1b	ENSDARG00000103464	A0A0R4IR82	0.228858	0.216011
pclaf	ENSDARG00000097691	A0A0N4SU88	0.174448	0.34744
tmod2	ENSDARG00000002571	F1QJZ6	0.208783	0.0582984
cwc27	ENSDARG00000043727	F1QRY1	0.122512	0.837843
acbd6	ENSDARG00000039456	Q4V8X4	0.169477	0.435075
gapdh-2	NA	Q5MJ86	0.208345	0.374583
NA	NA	A0A2R8Q837	0.153431	0.664178
ppm1aa	ENSDARG00000032155	B8A4G3	0.183372	0.303585
dus1l	ENSDARG00000089260	B0S7L0	0.178016	0.394873
si:ch211-196p9.1	ENSDARG00000101750	A0A0R4IYH0	0.46224	0.141365
tmem256	ENSDARG00000038901	Q568J8	0.199933	0.450528
plg	ENSDARG00000023111	F1Q890	0.187991	0.384043
NA	ENSDARG00000000887	Q7ZUF8	0.199275	0.0964905
actn4	ENSDARG00000099786	Q7SYE2	0.195296	0.241107
dna2	ENSDARG00000078759	B8A5D8	0.13078	0.7694
brcc3	ENSDARG00000098242	A0A0R4IER2	0.159775	0.590982
dlgap5	ENSDARG00000045167	F1Q687	0.18064	0.228621
cdca9	ENSDARG00000088639	P86347	0.163836	0.589516
cdca9	ENSDARG00000113114	P86347	0.163836	0.589516
zgc:56685	ENSDARG00000098739	Q7ZTT0	0.304102	0.332338
arfgap1	ENSDARG00000101616	A0A0G2L9G1	0.114585	0.639687
adka	ENSDARG00000039429	Q6P3J9	0.19323	0.262748
gorasp2	ENSDARG00000015126	F1RBF9	0.22276	0.414335
armc6	ENSDARG00000103770	A0A0G2KFS5	0.146217	0.627729
yy1b	ENSDARG00000027978	Q7T304	0.177385	0.362489
NA	NA	A0A2R8PZB6	0.521506	0.279897
srsf6b	ENSDARG00000016783	A8DZG2	0.216568	0.339809
rbm42	ENSDARG00000039910	Q6DRG1	0.220442	0.42106
rps27l	ENSDARG00000100513	A0A0R4IYD0	0.212779	0.0511764
itih3b.2	ENSDARG00000100406	A0A140LH97	0.22291	0.345424
impa1	ENSDARG00000003517	Q6DGB2	0.193602	0.0677286
rerea	ENSDARG00000077353	E7F226	0.199633	0.459062
uba2	ENSDARG00000101332	Q7SXG4-2	0.194371	0.238948
uba2	ENSDARG00000115924	Q7SXG4-2	0.194371	0.238948
eif4bb	ENSDARG00000112432	A0A2R8Q843	0.192574	0.114088
tatdn1	ENSDARG00000036924	Q6GML7	0.171343	0.282712
NA	ENSDARG00000115271	A7YY10	0.315895	0.303663
klc3	ENSDARG00000055965	Q08CF1	0.140937	0.713009
cbx1a	ENSDARG00000004189	Q7ZVR4	0.19739	0.189557
ppm1ba	ENSDARG00000001888	Q68FN4	0.187447	0.143073
hexdc	ENSDARG00000061216	F1R118	0.187464	0.416745
vwa5a	ENSDARG00000073905	E7FFM8	0.165528	0.493978
chmp2b	ENSDARG00000002190	Q6NXD2	0.183225	0.143985
btr23	ENSDARG00000099509	A0A0R4IBP6	0.119008	0.649743
ephx2	ENSDARG00000040255	F1R264	0.21189	0.0328379
sde2	ENSDARG00000024124	F1R058	0.176389	0.495035
si:dkey-23a23.1	ENSDARG00000094824	F1R554	0.217249	0.526059
gatc	ENSDARG00000056855	A2BHB7	0.171597	0.488977
aldh4a1	ENSDARG00000038207	A0A140LG76	0.19324	0.0647258
lamc1	ENSDARG00000036279	Q1LVF0	0.188056	0.25226
lap3	ENSDARG00000061981	A2BIC6	0.212847	0.219856
rnf8	ENSDARG00000044949	Q803C1	0.180048	0.444158
gtf2h3	ENSDARG00000067560	A5WWE3	0.189235	0.497832
atp5if1a	ENSDARG00000067975	A3KNL5	0.189576	0.0266649
serpina1l	ENSDARG00000090850	Q5SPJ1	0.197658	0.462211
coa7	ENSDARG00000019355	Q5TYQ3	0.191414	0.116868
slc43a1a	ENSDARG00000037393	F2Z4V7	0.180949	0.658335
h1m	ENSDARG00000102892	A0A0R4IAV0	0.182737	0.16034
znf451	ENSDARG00000076939	F8W2K1	0.177641	0.347057
nfkbie	ENSDARG00000068367	F1QEW8	0.148508	0.612721
tyms	ENSDARG00000042894	Q6P045	0.18987	0.370327
h2az2a	ENSDARG00000068820	Q71PD7	0.186085	0.0959758
rad23aa	ENSDARG00000020001	F1QHZ1	0.145617	0.594673
arfgap3	ENSDARG00000097583	X1WEM9	0.154641	0.414381
dnaja3b	ENSDARG00000102295	B0S5B7	0.155944	0.489318
mical2b	ENSDARG00000020395	A0A2U3TW39	0.0850847	0.715317
rbmx	ENSDARG00000014244	Q7ZWA3	0.182673	0.389177
ccdc9	ENSDARG00000004636	F1QCF9	0.148122	0.539292
cdcp1b	ENSDARG00000110186	A0A2R8PY98	0.204651	0.544023
prpf4ba	ENSDARG00000008784	B0V1K6	0.182294	0.398366
commd6	ENSDARG00000074204	E9QCG0	0.132917	0.670927
dap	ENSDARG00000000069	F1QHJ4	0.194922	0.195575
cenps	ENSDARG00000111281	A0A2R8PY43	0.142242	0.623886
si:ch73-109d9.2	ENSDARG00000103871	F1QNC0	0.13032	0.516485
gcna	ENSDARG00000101060	A0A0R4IWG9	0.114788	0.716882
rida	ENSDARG00000035882; ENSDARG00000113560	Q6AXL2	0.173654	0.460972
fahd2a	ENSDARG00000103759	A0A0R4IWE1	0.193714	0.549693
ptmab	ENSDARG00000101766	A5PLC8	0.204427	0.197402
si:dkey-276j7.1	ENSDARG00000090872	E7FD23	0.191595	0.0309637
micall2b	ENSDARG00000017834	F1QAZ3	0.144379	0.583729
rps25	ENSDARG00000041811	Q6PBI5	0.16819	0.292064
NA	NA	E7F948	0.216859	0.505317
NA	ENSDARG00000001804	A0A2R8RX05	0.168511	0.753422
hmgcl	ENSDARG00000021220	F1QTF0	0.18029	0.24422
dcps	ENSDARG00000009862	F1R776	0.188377	0.239598
jpt1b	ENSDARG00000099312	Q6TGZ7	0.164144	0.399535
vps72a	ENSDARG00000063718	Q1L8X4	0.175541	0.145653
rpl30	ENSDARG00000035871; ENSDARG00000109253	Q7ZUG6	0.216554	0.290746
h3-5; h3f3a; h3f3b.1; h3f3d	ENSDARG00000020504; ENSDARG00000033009; ENSDARG00000045248; ENSDARG00000068434; ENSDARG00000068436; ENSDARG00000111005	Q6PI20	0.192933	0.243456
scamp2	ENSDARG00000010279	Q7ZV08	0.179655	0.438472
pex2	ENSDARG00000062421	E7F4V8	0.215679	0.519863
ccdc97	ENSDARG00000074703	E7FBN4	0.205986	0.362595
si:ch73-21k16.4	ENSDARG00000101260	A0A0R4IP63	0.18834	0.584408
ddx51	ENSDARG00000025854	Q6DRI7	0.141546	0.507545
ubap2b	ENSDARG00000113179	A0A2R8Q130	0.188222	0.0251822
hdgfl2	ENSDARG00000019530	Q5XXA7	0.1634	0.0951557
hdgfl2	ENSDARG00000109464	Q5XXA7	0.1634	0.0951557
clasp2	ENSDARG00000020345	F1R161	0.134976	0.658663
cmasa	ENSDARG00000057334	Q0E671	0.13351	0.615066
npm1a	ENSDARG00000014329	F1QGI4	0.182043	0.121886
sirt1	ENSDARG00000068064	E7F8W3	0.123789	0.53311
znf687a	ENSDARG00000102774	A0A0R4IYX6	0.175848	0.363577
si:dkey-108k21.21	ENSDARG00000091905	A0A2R8Q0U0	0.12198	0.766063
st14a	ENSDARG00000061173	A5PMY0	0.629004	0.0596706
ercc2	ENSDARG00000021985	F1Q5E7	0.0354159	0.923508
NA	ENSDARG00000073845	Q58EB0	0.140132	0.527398
dnaja2b	ENSDARG00000010745	A5WVI9	0.150388	0.538336
ppp1r21	ENSDARG00000103144	Q5U3A8	0.153984	0.745771
cstf1	ENSDARG00000044820	F1QFK9	0.186476	0.581127
si:ch1073-100f3.2	ENSDARG00000097890	F1QDE0	0.124006	0.651621
lgals3b	ENSDARG00000044001	F1QSL3	0.252619	0.499351
znf1056	ENSDARG00000100329	X1WFA2	0.192889	0.577605
fdx2	ENSDARG00000052190	A0A0R4IBU4	0.168913	0.431738
dgkaa	ENSDARG00000060626	Q1ECW5	0.20834	0.516512
idh3b	ENSDARG00000044753	A0A2R8QPC9	0.165893	0.0673305
NA	ENSDARG00000017985; ENSDARG00000110440	F1Q6V3	0.135116	0.451876
serpinh2	ENSDARG00000036445	F1QQ30	0.1666	0.0425648
cat	ENSDARG00000104702	Q9PT92	0.174413	0.304661
mycbp	ENSDARG00000091001	F6NHS1	0.161502	0.334314
ighmbp2	ENSDARG00000069274	M9MM98	0.141716	0.522963
ppp3cca	ENSDARG00000014962	A3KGZ6	0.136618	0.522765
acat2	ENSDARG00000007127	Q5SPA3	0.170542	0.107904
fbxo18	ENSDARG00000113423	A0A2R8Q8U6	0.179502	0.291576
hyou1	ENSDARG00000013670	Q7ZUW2	0.205091	0.357167
NA	ENSDARG00000025174	B0R085	0.153483	0.0733037
mt2	ENSDARG00000041623; ENSDARG00000113583	Q7ZSY6	0.363299	0.453399
NA	ENSDARG00000110147	Q6NWE0	0.130659	0.457911
marcksl1b	ENSDARG00000035715	Q6NWH2	0.17791	0.526238
nfil3	ENSDARG00000110085	Q68EL6	0.104735	0.697311
hdac10	ENSDARG00000086458	F1QCV2	0.157502	0.269363
NA	ENSDARG00000031435	Q7ZUI4	0.192343	0.276775
rpl19	ENSDARG00000013307	Q6P5L3	0.173201	0.0191131
safb	ENSDARG00000020467	Q1LV81	0.172703	0.114294
orc2	ENSDARG00000101465	A0A0R4IFI7	0.159632	0.525345
ppp1caa	ENSDARG00000003486	Q6NSN6	0.174867	0.369301
buc2l	ENSDARG00000096628	R4GEN3	0.165265	0.811383
timm8b	ENSDARG00000055708	B3DGI9	0.123191	0.53344
urod	ENSDARG00000006818	Q9PTS2	0.147955	0.381228
prdx4	ENSDARG00000069013	F1QSP8	0.163436	0.29558
idh3g	ENSDARG00000023648	F1QZA4	0.168077	0.152472
mlsl	ENSDARG00000074684	A0A0R4IAX5	0.156226	0.42428
setd6	ENSDARG00000113991	A0A2R8RHG8	0.154131	0.336022
ppp1cb	ENSDARG00000044153	F1QI59	0.209334	0.609739
eaf2	ENSDARG00000010432	Q6IQU8	0.323629	0.428149
ncoa3	ENSDARG00000077404	F1QMV7	0.0861916	0.724466
nudt9	ENSDARG00000087927	F1QL34	0.159467	0.276337
tlk1b	ENSDARG00000100715	Q90ZY6	0.183441	0.23007
selenom	ENSDARG00000051957	F1R9A2	0.138939	0.553089
mfap1	ENSDARG00000018241	F1R9I6	0.168797	0.266607
serpinb1l3	ENSDARG00000014556	Q7T309	0.165179	0.172649
gar1	ENSDARG00000116188	E7EXU2	0.139161	0.500497
pycr3	ENSDARG00000015236	Q5SPD7	0.188857	0.474924
bcl7a	ENSDARG00000052907; ENSDARG00000111533	A3QK39	0.140606	0.344216
tpm1	ENSDARG00000087402	A7E2K1	0.146011	0.132899
dcun1d3	ENSDARG00000011493	A7MD57	0.0429775	0.943903
pinx1	ENSDARG00000023532	Q5RHK8	0.146915	0.749927
isoc1	ENSDARG00000060069	Q08C33	0.15143	0.24199
mat2aa	ENSDARG00000040334	F1QYU7	0.144989	0.534114
rab32a	ENSDARG00000029036	Q6NYQ4	0.176438	0.307811
tbca	ENSDARG00000016754	Q7ZV25	0.152638	0.101956
cyc	ENSDARG00000044562	Q6IQM2	0.140045	0.572466
rad50	ENSDARG00000038917	F8W411	0.147246	0.734856
nasp	ENSDARG00000114134	A0A2R8RVS1	0.135022	0.187672
stambpa	ENSDARG00000054501	Q6TH47	0.152667	0.375385
prcc	ENSDARG00000063252	A3KQS1	0.147839	0.43531
haus3	ENSDARG00000110959	A0A2R8Q1K1	0.111039	0.746112
phpt1	ENSDARG00000045567	Q6DC18	0.174715	0.248884
gstp1	ENSDARG00000104068	Q9DDU5	0.139882	0.274184
mettl15	ENSDARG00000089236	A0A1D5NT05	0.152748	0.416431
nutf2	ENSDARG00000056531; ENSDARG00000115472	Q1LUT0	0.157653	0.397606
ufm1	ENSDARG00000043857	A0A0R4I9C6	0.161296	0.462109
mrpl27	ENSDARG00000032985	F1RA21	0.146767	0.271936
eif1b	ENSDARG00000029445	Q7ZW93	0.167437	0.279218
pdcd5	ENSDARG00000026072	Q7ZUZ4	0.167372	0.136238
mrps25	ENSDARG00000041306	Q567W4	0.150604	0.169436
hmces	ENSDARG00000077471	E9QII3	0.126007	0.741221
prpf38b	ENSDARG00000053101	F1Q7F0	0.155783	0.269868
clpp	ENSDARG00000020679	Q5PNM4	0.153137	0.102539
nxn	ENSDARG00000033978	F1R5G2	0.106968	0.675341
agpat5	ENSDARG00000063187	F1QDN6	0.132361	0.641229
pgam1a	ENSDARG00000005423	Q7SZR4	0.136969	0.280922
trmt5	ENSDARG00000069278	B8A5G9	0.198445	0.449432
surf4	ENSDARG00000104647	Q7SZQ7	0.105814	0.87831
fbxo10	ENSDARG00000061936	B8A5L2	0.1258	0.659702
eif4e3	ENSDARG00000005078	Q66HY7	0.113918	0.601853
mprip	ENSDARG00000102081	A0A0R4IE40	0.0969317	0.720571
dmgdh	ENSDARG00000025703	F1QKH2	0.133343	0.422568
tomm22	ENSDARG00000045146; ENSDARG00000109761	Q6IQJ1	0.149075	0.740455
srsf3b	ENSDARG00000059360	A5WWG4	0.163126	0.369954
ctss2.1	ENSDARG00000074656	Q502A6	0.186425	0.591808
eloal	ENSDARG00000079957	E7F7H1	0.168123	0.441052
rpia	ENSDARG00000056640	B8JI15	0.138217	0.24678
klhl18	ENSDARG00000004306	B0S619	0.126082	0.498893
wars1	ENSDARG00000100954	F1QI32	0.155469	0.422274
rab6a	ENSDARG00000103714	A9ULS4	0.12992	0.384365
g3bp1	ENSDARG00000017741	Q6P124	0.150662	0.180075
marcksb	ENSDARG00000008803	F6NXD5	0.16023	0.104564
ldhd	ENSDARG00000038845	F1QXM5	0.132379	0.300456
vps37ba	ENSDARG00000039319; ENSDARG00000109293	A3KGZ5	0.15878	0.163969
nucb2b	ENSDARG00000036291	Q6NX06	0.158044	0.115023
snx1b	ENSDARG00000103529	A0A0R4ILH4	0.101146	0.763474
zyx	ENSDARG00000075733	F1QBR8	0.128587	0.484056
fip1l1b	ENSDARG00000070431	A7MCF0	0.137805	0.471307
pcna	ENSDARG00000054155	Q9PTP1	0.148774	0.105704
lsm12b	ENSDARG00000028848; ENSDARG00000115800	Q6NSN1	0.137797	0.352832
ttl	ENSDARG00000062418	Q08CA4	0.153163	0.370871
ncoa2	ENSDARG00000017929	Q98TW1	0.109433	0.687331
tma7	ENSDARG00000071670	Q05AK9	0.141952	0.0833921
cd151	ENSDARG00000038288	Q5XJD1	0.131276	0.490728
fadd	ENSDARG00000103021	A0A0R4IXF0	0.15356	0.221155
eea1	ENSDARG00000062868	F1QS51	0.142739	0.165089
bcas2	ENSDARG00000043631	Q5RKQ0	0.137335	0.129893
vtg5	ENSDARG00000092126	F1R2S5	0.145662	0.551197
wdr91	ENSDARG00000015153	F1QCS8	0.124273	0.488612
carhsp1	ENSDARG00000053129	Q6PHF1	0.130745	0.46327
ahnak	ENSDARG00000061764	F1QZ50	0.164758	0.463265
acin1a	ENSDARG00000111685	A0A2R8QGR5	0.143028	0.164938
NA	ENSDARG00000026236	F1QBQ6	0.0207142	0.968968
capzb	ENSDARG00000100252	Q7SXP1	0.149884	0.117524
clns1a	ENSDARG00000103027	A0A0R4IJ12	0.134156	0.0542678
fdx1	ENSDARG00000056410; ENSDARG00000115831	E7F7J1	0.109704	0.540742
NA	ENSDARG00000030038	Q6TH01	0.148468	0.0893659
mif	ENSDARG00000071336	Q0ZBR7	0.143169	0.555949
tpm3	ENSDARG00000005162	Q803M1	0.131474	0.0921471
tpt1	ENSDARG00000092693	Q9DGK4	0.142744	0.0330492
nudt14	ENSDARG00000062335	Q1LXZ5	0.0552129	0.847595
psme3ip1	ENSDARG00000041631	Q1LX81	0.14237	0.139033
tob1a	ENSDARG00000032619	Q7SZR1	0.124904	0.662691
bckdhb	ENSDARG00000014676	E7FDU0	0.129792	0.667688
NA	ENSDARG00000103134	Q7SZP2	0.142201	0.219919
gcsha	ENSDARG00000091655; ENSDARG00000111225	F1QRR5	0.141306	0.23985
mrpl43	ENSDARG00000076334	Q6DH43	0.158422	0.229951
chmp4ba	ENSDARG00000016255	F1R9G6	0.151411	0.117851
mocs2	ENSDARG00000077202	F8W3E9	0.109679	0.58162
det1	ENSDARG00000098247	Q6DG33	0.11292	0.587926
NA	ENSDARG00000079416	X1WF59	0.0958983	0.732159
wu:fb14d09	ENSDARG00000099154	A0A0G2KZR6	0.192527	0.455267
u2af2b	ENSDARG00000011740	Q6P022	0.13444	0.230668
iws1	ENSDARG00000087950	F1QJ31	0.147634	0.358296
si:ch211-217a12.1	ENSDARG00000055642	A0A0R4IKG8	0.141166	0.615597
hagh	ENSDARG00000025338	Q6P963	0.187596	0.357738
tceanc2	ENSDARG00000062919	B0UYI1	0.0691293	0.868933
manf	ENSDARG00000063177; ENSDARG00000114083	F1QDQ5	0.153119	0.223381
ikbkg	ENSDARG00000017037	F1QHG7	0.176434	0.292626
idi1	ENSDARG00000019976	F1QVG2	0.10601	0.704217
rbbp4	ENSDARG00000029058	Q1LXD4	0.139184	0.15717
pdap1a	ENSDARG00000116115	A0A2R8Q290	0.126781	0.203189
becn1	ENSDARG00000079128	F1RCP1	0.116385	0.525838
vps26bl	ENSDARG00000055433	Q6DH23	0.0982623	0.67483
ywhaqb	ENSDARG00000023323	Q803M8	0.138144	0.343357
abi2a	ENSDARG00000058207	A0A0R4ILA7	0.106883	0.584366
bxdc2	ENSDARG00000098935	A0A0R4IBJ2	0.096606	0.711292
ddx17	ENSDARG00000010873	F1QBS1	0.0749193	0.676295
gpkow	ENSDARG00000029612	B0R0V3	0.146854	0.10763
pcbd1	ENSDARG00000031981	Q6PBI6	0.136797	0.250809
gfm1	ENSDARG00000063624	Q08BB1	0.149344	0.295314
rcl1	ENSDARG00000038312	F1RAI8	0.0619415	0.830699
hnrnph3	ENSDARG00000039466; ENSDARG00000114248	A0A2R8QRA7	0.102482	0.767675
mdc1	ENSDARG00000086764	A0A140LGY8	0.139401	0.508767
mrpl16	ENSDARG00000075325	B8JM36	0.100604	0.693684
acaa1	ENSDARG00000004687	Q6GQN6	0.123411	0.338451
dnttip2	ENSDARG00000057648	F6NVV4	0.138569	0.72021
eno1a	ENSDARG00000022456; ENSDARG00000116458	Q6PC12	0.146446	0.245344
kti12	ENSDARG00000114091	A0A2R8S0B3	0.146439	0.245209
fam136a	ENSDARG00000098401	Q6PBU0	0.145648	0.135625
e2f6	ENSDARG00000008119	F1Q565	0.12447	0.354648
wdr45b	ENSDARG00000021557	A8KC31	0.107781	0.635976
edf1	ENSDARG00000009950	Q6PBY3	0.177143	0.460821
rplp2	ENSDARG00000101406	Q6PBJ9	0.146367	0.297066
cenpf	ENSDARG00000055133	A0A286Y8J7	0.0785087	0.760949
vps16	ENSDARG00000059902	A5D6T0	0.12169	0.468402
gsta.1	ENSDARG00000090228; ENSDARG00000110669	F1R4Z8	0.118057	0.635634
NA	NA	A0A2R8QB62	0.124889	0.569234
pofut1	ENSDARG00000008953	F1R676	0.143058	0.20688
cd2ap	ENSDARG00000015224	F1R1N9	0.137069	0.239577
ccdc124	ENSDARG00000043502	Q6PHE8	0.132309	0.0836231
nap1l4b	ENSDARG00000068868	F1QRV6	0.132178	0.119435
vps33b	ENSDARG00000044813	Q58EN8	0.0697751	0.781473
ugp2a	ENSDARG00000005578	B8JMZ1	0.143348	0.630557
psmd4b	ENSDARG00000023279	Q561Y1	0.139812	0.130162
sh3d21	ENSDARG00000099448	A0A0R4IDC5	0.123428	0.477528
mtif3	ENSDARG00000039649	A2BEV1	0.149418	0.624738
pdpr	ENSDARG00000103288	E7FC79	0.129607	0.263917
dut	ENSDARG00000106529	A0A2R8QPR3	0.12831	0.331834
hsd17b4	ENSDARG00000101239	Q8AYH1	0.13357	0.30729
anp32a	ENSDARG00000006487	Q7ZUP0	0.141167	0.251957
trmt6	ENSDARG00000042344	F1QFE5	0.143011	0.135591
tomm6	ENSDARG00000097797	X1WBS5	0.0720332	0.908207
naca	ENSDARG00000005513	A0A0R4IQN8	0.136226	0.117472
nol7	ENSDARG00000075795	F1QS46	0.0921117	0.889009
dph1	ENSDARG00000057973	Q567W6	0.110471	0.479582
dcxr	ENSDARG00000079271	Q567K5	0.120499	0.3017
nacc1b	ENSDARG00000078238	E7F5Q3	0.00988159	0.969813
SUCLG2	ENSDARG00000115585	A0A2R8Q7E9	0.141112	0.120694
nsmce1	ENSDARG00000098780	A0A0R4IR19	0.0167053	0.94981
pfdn1	ENSDARG00000014536	Q5D016	0.119643	0.152822
znf687b	ENSDARG00000019299	F6NSX9	0.145002	0.567713
NA	ENSDARG00000029615	F1Q4N6	0.145828	0.172274
dph5	ENSDARG00000115537	A0A2R8QMM3	0.127657	0.390299
hint1	ENSDARG00000103824; ENSDARG00000110789	Q642J0	0.14492	0.34183
tkfc	ENSDARG00000062085	F1Q8Q6	0.117385	0.53723
cenpx	ENSDARG00000089291	E7F1X6	0.12526	0.422968
mphosph8	ENSDARG00000005576; ENSDARG00000114033	B0S768	0.123702	0.648729
NA	ENSDARG00000111468	A0A2R8QRU7	0.143501	0.308752
sub1a	ENSDARG00000053446	Q504B1	0.135184	0.203706
ppp2cab	ENSDARG00000053404	F1Q6Z7	0.0867109	0.615421
nudt4a	ENSDARG00000057767	Q1L8L1	0.0461061	0.85927
atpaf2	ENSDARG00000056270; ENSDARG00000115757	A3KP55	0.128676	0.769814
isy1	ENSDARG00000063466	A4FUN5	0.125445	0.547044
larp7	ENSDARG00000017315	F1R347	0.135638	0.32706
ofd1	ENSDARG00000000529	F1QL50	0.0890632	0.733838
mtr	ENSDARG00000104906	A0A0G2L2R7	0.105251	0.594138
lyrm4	ENSDARG00000078352	B8JLQ0	0.141133	0.242659
fkbp1aa	ENSDARG00000022684	Q6PBJ8	0.123694	0.554056
taf15	ENSDARG00000070019	A1A5X7	0.136617	0.160158
dnajc21	ENSDARG00000105195	Q6PGY5	0.00833702	0.991513
nasp	ENSDARG00000039208	F1QNE0	0.0965506	0.210627
camsap1b	ENSDARG00000035122	A5WUN7	0.121229	0.426305
cmpk	ENSDARG00000019924	A5WWI1	0.134829	0.215962
thap12a	ENSDARG00000042489	F1QHH2	0.13453	0.320198
eif5a2	ENSDARG00000056186	Q7ZUP4	0.140881	0.2548
pfdn5	ENSDARG00000035043	A9JT16	0.125018	0.279811
elac2	ENSDARG00000034060	F1QHE2	0.129905	0.23521
sfpq	ENSDARG00000115611	A0A2R8Q1G3	0.126706	0.294594
ptgr2	ENSDARG00000070673	X1WFL9	0.100156	0.447044
abi2b	ENSDARG00000014875	I3IS53	0.120729	0.708342
si:ch211-222l21.1	ENSDARG00000076532	A0A0R4IJB0	0.149962	0.407364
apaf1	ENSDARG00000021239	A5WVJ8	0.105638	0.583544
ppp1r8b	ENSDARG00000111910	Q7SXS9	0.130318	0.315727
cst14b.1	ENSDARG00000117133	A0A2R8QDV2	0.101856	0.645104
grhpra	ENSDARG00000068264	Q7SZY8	0.115409	0.568691
znhit3	ENSDARG00000023950	Q7ZUF9	0.0730314	0.748575
exosc2	ENSDARG00000028688	F8W3K6	0.137627	0.504417
top1l	ENSDARG00000070545	Q1ED17	0.110122	0.480928
arhgap17b	ENSDARG00000062263	A0A2R8Q971	0.0311295	0.926756
chmp4c	ENSDARG00000007323	Q6IQ73	0.130847	0.0960988
mapk1	ENSDARG00000027552; ENSDARG00000111915	Q6P023	0.123853	0.233824
casp3a	ENSDARG00000017905; ENSDARG00000113754	B8JK21	0.11846	0.1993
spg21	ENSDARG00000007760	Q6PC62	0.149673	0.583915
cmtr1	ENSDARG00000030830	F1R5C5	0.136389	0.240346
nit2	ENSDARG00000017590	F1R818	0.113251	0.393682
eif4a2	ENSDARG00000016477	F1R166	0.089495	0.717565
rpusd4	ENSDARG00000112436	A0A2R8Q727	0.0769545	0.800625
hmgb1b	ENSDARG00000030479	X1WFI9	0.13113	0.571548
lbh	ENSDARG00000111701	A0A2R8QF77	0.111422	0.492258
sept7b	ENSDARG00000052673	F1QMC3	0.102072	0.724317
gpd1l	ENSDARG00000040024	Q5XIZ6	0.117277	0.184759
cat	ENSDARG00000104702	A0A0R4II89	0.0922368	0.293136
tpx2	ENSDARG00000078654	F1RB66	0.118796	0.122219
txndc12	ENSDARG00000038980	Q503D8	0.135498	0.559367
si:ch211-214j24.10	ENSDARG00000045847	Q5RHZ5	0.153566	0.503582
npm3	ENSDARG00000103594	Q5BLA5	0.104156	0.459041
si:ch73-71c20.5	ENSDARG00000097696	X1WDA0	0.0467583	0.867791
acad8	ENSDARG00000042658; ENSDARG00000116771	Q7ZYY0	0.112041	0.423517
ppifb	ENSDARG00000052842	F1QLH1	0.125706	0.296834
ubqln4	ENSDARG00000052975	F1Q8U2	0.136982	0.131281
nqo1	ENSDARG00000010250	F1QLV5	0.120912	0.252777
ylpm1	ENSDARG00000043680	F6P6X1	0.123188	0.574256
gpib	ENSDARG00000103826	A8DZE4	0.0857557	0.694196
ttc9c	ENSDARG00000007025	Q7ZUI3	0.1205	0.144886
tha1	ENSDARG00000076225	Q6GQM4	0.117981	0.199272
sept5a	ENSDARG00000013843	F1Q856	0.0799225	0.665763
rrp9	ENSDARG00000112140	A0A2R8Q3F9	0.127477	0.250034
mdh1aa	ENSDARG00000017772	Q801E6	0.121791	0.181416
chmp3	ENSDARG00000038064	Q6NY88	0.0425962	0.918908
mta3	ENSDARG00000054903	Q6NYU4	0.0963174	0.744967
pvalb6	ENSDARG00000009311; ENSDARG00000113947	Q804W1	0.0794854	0.800881
psap	ENSDARG00000013968	B8JI17	0.0141545	0.982627
phf5a	ENSDARG00000045155; ENSDARG00000114593	Q6YMR2	0.0820197	0.717131
galk2	ENSDARG00000004059	E7FDP4	0.127532	0.385772
rplp2l	ENSDARG00000011201	A7E2K4	0.114903	0.177416
anapc4	ENSDARG00000032237	Q5PR93	0.112815	0.442628
aldh9a1b	ENSDARG00000037061	Q802W2	0.112101	0.262348
cfl1l	ENSDARG00000012972	Q7ZWD8	0.0992413	0.256106
si:ch211-125e6.13	ENSDARG00000094370	B3DFJ9	0.0903727	0.720197
dctpp1	ENSDARG00000054334; ENSDARG00000110718; ENSDARG00000112902	Q7T009	0.0738353	0.721319
npc2	ENSDARG00000090912	Q9DGJ3	0.107606	0.694964
clip1a	ENSDARG00000078722	E7F2X0	0.123712	0.0376
akt3b	ENSDARG00000087205	E7EXT6	0.105909	0.411966
arhgdia	ENSDARG00000043795	Q6P3J2	0.11719	0.263045
padi2	ENSDARG00000044167	F1QTZ4	0.116575	0.39758
banf1	ENSDARG00000037009	Q6P026	0.122598	0.42132
suclg1	ENSDARG00000052712	B8JI00	0.11229	0.284344
nol8	ENSDARG00000044143	Q1LV47	0.101166	0.607638
plekha3	ENSDARG00000056601	F1QV61	-0.0306517	0.928219
tbl1xr1b	ENSDARG00000008966	A5WVU0	0.10706	0.434144
hells	ENSDARG00000057738	B7ZD98	0.0989978	0.566054
gsna	ENSDARG00000011459	A0A286YAZ1	0.0386151	0.897659
glrx	ENSDARG00000028106	F1QLM7	0.138862	0.664586
srsf6a	ENSDARG00000013729	F1QNA5	0.120479	0.146413
capza1a	ENSDARG00000034240	Q6NWK1	0.113372	0.251645
ppcs	ENSDARG00000061889	F1QLS7	0.130323	0.194656
anp32b	ENSDARG00000023330	F1Q4N7	0.101537	0.199398
rars2	ENSDARG00000032277	A5WVY0	0.125831	0.444234
prmt1	ENSDARG00000010246	F1R3J9	0.0962666	0.195439
trip13	ENSDARG00000025043	F1RBS4	0.0798595	0.764552
si:dkeyp-20g2.1	ENSDARG00000092464	A0A0R4IL24	0.0744579	0.77026
phex	ENSDARG00000062363	F1R6K1	0.117865	0.47804
cp	ENSDARG00000010312	Q6P3G1	0.0854124	0.574579
asnsd1	ENSDARG00000000540	A0A2R8QDG0	0.0958604	0.533804
gb:bc139872	ENSDARG00000086753	F1QHR5	0.0639362	0.777647
ech1	ENSDARG00000012915	F1Q8H6	0.0985658	0.55436
pfdn6	ENSDARG00000037108	Q7SX94	0.109661	0.309826
ctsa	ENSDARG00000098114	A0A0R4ILY1	0.109204	0.465576
NA	ENSDARG00000099722	Q08BX9	0.111648	0.786428
NA	NA	F1Q6U0	0.0860812	0.765167
tcea1	ENSDARG00000003531	A0A2R8Q7Y8	0.10993	0.745013
ythdf2	ENSDARG00000014498	E7F1H9	0.0570837	0.770364
eef1db	ENSDARG00000030053	Q5SPD0	0.111388	0.446783
vmo1b	ENSDARG00000045299	F1RCF0	0.0365727	0.904863
pym1	ENSDARG00000046024	Q6PH11	0.0885507	0.632821
si:ch211-244o22.2	ENSDARG00000068759	A0A286Y9L2	0.0774715	0.672213
aco1	ENSDARG00000026376	F1QM42	0.114563	0.216244
ezrb	ENSDARG00000025091	Q5TZG5	0.108839	0.0648924
mrps30	ENSDARG00000104111	A0A0R4IFK5	0.111952	0.327453
nfu1	ENSDARG00000068125	B0S8L0	0.110009	0.408218
hdhd2	ENSDARG00000024728	F1QJW5	0.08654	0.686613
nutf2l	ENSDARG00000014499	Q6DC81	0.157292	0.557905
atxn3	ENSDARG00000099274	A0A0R4ITP2	0.117261	0.581661
gkap1	ENSDARG00000068123	Q6NWC9	0.113422	0.0726552
fabp3	ENSDARG00000023290	Q8UVG7	0.109554	0.257397
siva1	ENSDARG00000114552	A0A2R8QL23	0.00650851	0.983664
msh6	ENSDARG00000104541	A0A0R4I9L0	0.0607301	0.855652
lrp1aa	ENSDARG00000097827	A0A0H2UKL4	0.104698	0.657068
cylda	ENSDARG00000060058	F8W5E2	0.0956547	0.822347
tusc3	ENSDARG00000078854	F1RET6	-0.0231256	0.957772
paxx	ENSDARG00000078807	B3DFL2	0.112433	0.571252
tktb	ENSDARG00000006019	Q6PHI8	0.104829	0.173178
dpydb	ENSDARG00000010267	F1QUE6	0.118004	0.375026
fdps	ENSDARG00000040890	F1QEG3	0.119445	0.194651
casp23	ENSDARG00000014657	F1R234	0.0377835	0.873832
cdkn3	ENSDARG00000039130	B8A6D9	0.134561	0.471484
si:ch211-214c7.4	ENSDARG00000069595	F6P0E6	0.103339	0.264179
ndor1	ENSDARG00000007429	Q6PFP6	0.11395	0.352998
cttn	ENSDARG00000011777	F1Q932	0.110936	0.185521
prkcda	ENSDARG00000009208	Q7ZUC5	0.0984086	0.562516
riox1	ENSDARG00000067838	F8W459	0.0897435	0.660136
rprd1b	ENSDARG00000038113	Q7ZUK9	0.0764556	0.837055
lamtor2	ENSDARG00000039872	Q6DEG4	0.022322	0.948821
si:ch211-113a14.11	ENSDARG00000086591	R4GE02	0.0720967	0.595893
mrpl17	ENSDARG00000075677	Q66I81	0.11908	0.223377
sh3glb2b	ENSDARG00000035470	A0A2R8Q0C3	0.13993	0.485071
crk	ENSDARG00000055635; ENSDARG00000109497; ENSDARG00000115801	Q6DEM2	0.075406	0.634641
si:dkey-20i20.8	ENSDARG00000071714	E9QDF1	0.115662	0.523234
mocs2	ENSDARG00000077202; ENSDARG00000114592	E7FEQ3	0.102092	0.526084
pwp1	ENSDARG00000015921	Q7ZWE1	0.0880941	0.505064
LOC562648	ENSDARG00000112454	A0A2R8Q7N3	0.117408	0.546354
smu1	NA	Q7ZVA0	0.101267	0.453079
marcksl1a	ENSDARG00000039034	Q6PD99	0.130672	0.727705
crp2	ENSDARG00000056462	Q7SZ53	0.105888	0.535351
nufip2	ENSDARG00000069066	E7FCK6	0.0242505	0.920048
glod4	ENSDARG00000042509; ENSDARG00000113811	A8E5F3	0.0990912	0.127697
ncor2	ENSDARG00000000966	E7FF48	0.00882836	0.980128
prdx1	ENSDARG00000058734	A2AWE1	0.0707482	0.660626
zfr2	ENSDARG00000071683	A0A0R4IVQ9	0.102138	0.418098
ddah2	ENSDARG00000105009	A5PN62	0.0697114	0.750567
ppiab	ENSDARG00000103994	Q6PC53	0.090525	0.119795
gldc	ENSDARG00000035120	A0A0G2KSN1	0.113275	0.311622
stx3b	ENSDARG00000001880	A0A2R8QFW8	0.0633576	0.771777
prps1a	ENSDARG00000015524	Q6NYR9	0.112299	0.150736
mettl1	ENSDARG00000076518	Q5XJ57	0.00930801	0.975716
ugdh	ENSDARG00000019838; ENSDARG00000110018	A8WGP7	0.133453	0.304855
pphln1	ENSDARG00000045692	A5PF35	0.0688526	0.843228
guk1a	ENSDARG00000030340	Q6IQG1	0.111579	0.358585
ccdc43	ENSDARG00000054446	F1QBI1	0.0977477	0.490338
kdm3b	ENSDARG00000062267	A0A2R8Q2M3	0.0999531	0.742191
tmem104	ENSDARG00000088560	E9QGI0	0.117041	0.322281
prrc2c	ENSDARG00000057583	A0A286YBN1	0.0929422	0.448152
nipsnap3a	ENSDARG00000020387	F1QWR0	0.104055	0.297654
snrpd2	ENSDARG00000110285	A0A2R8QME3	0.0934301	0.352311
lsm4	ENSDARG00000023852	Q6P6E4	0.0927324	0.593434
farsa	ENSDARG00000098825	Q1JPX3	0.106812	0.356267
jmjd6	ENSDARG00000102896	Q6PFM0	0.10384	0.395424
nadk2	ENSDARG00000007181; ENSDARG00000113531	A0A0R4IKV3	0.108098	0.200449
ggt7	ENSDARG00000115805	A0A2R8Q0G4	0.0818892	0.690339
ltv1	ENSDARG00000008490	Q5U3J8	0.0623289	0.876135
cbx3a	ENSDARG00000003860	F1QNF2	0.112721	0.320724
tmem161b	ENSDARG00000055989	Q7SY10	0.0596	0.795307
timm10	ENSDARG00000069116	Q6DI06	-0.0609411	0.88263
tacc3	ENSDARG00000005454	B8A574	0.102384	0.293033
srsf5a	ENSDARG00000029818	Q6TGT9	0.113345	0.417471
agmat	ENSDARG00000059700	F1QJZ3	0.119276	0.783945
borcs6	ENSDARG00000061023	Q1LVE2	0.093622	0.591503
iscub	ENSDARG00000026582	E9QGB4	0.0331088	0.902025
cst14a.2	ENSDARG00000045352	A7MCL7	0.0852975	0.6174
alyref	ENSDARG00000077732	A0A0R4IU36	0.11601	0.348445
si:dkey-20i20.4	ENSDARG00000110106; ENSDARG00000114349	F1QRK5	0.0512767	0.859631
si:ch211-201h21.5	ENSDARG00000056203; ENSDARG00000114785	A2VD36	0.0900575	0.790856
pfdn4	ENSDARG00000061228	F1R0Z8	0.109931	0.214814
si:dkey-219c3.2	ENSDARG00000075805	E7FFQ2	-0.00993188	0.988425
rps21	ENSDARG00000025850	Q7ZUG5	0.104831	0.270138
NA	NA	A0A0G2L9C0	0.10259	0.535341
pfdn2	ENSDARG00000025391; ENSDARG00000110096	Q1JPY6	0.100749	0.288109
dhx38	ENSDARG00000100013	F1QND0	0.0819968	0.666745
ppan	ENSDARG00000022232	F1QUZ5	0.104628	0.552518
rpl7	ENSDARG00000007320	Q6Q417	0.114732	0.18482
tpra	ENSDARG00000103004	A0A0R4IYL8	0.0901644	0.531059
fam177a1	ENSDARG00000079636	F1QAL6	0.0961469	0.566921
ran	ENSDARG00000057026	P79735	0.0909916	0.0942482
psma6l	ENSDARG00000043899	Q6GQM3	0.0948931	0.72996
mmab	ENSDARG00000068344	A2BGN0	0.114408	0.455732
dmgdh	ENSDARG00000025703	A0A0R4IQE9	0.0514838	0.865345
si:dkey-82j4.2	ENSDARG00000080019	E9QF30	0.0766955	0.62672
rnf114	ENSDARG00000009886	Q6J0N1	0.0421882	0.851376
im:7138535	ENSDARG00000057245	F1QHG6	0.0995859	0.494483
yju2	ENSDARG00000026185	A8WHR3	0.104272	0.628561
gab1	ENSDARG00000037018	F6NTT0	0.0982321	0.480876
timm9	ENSDARG00000043865	E7FC78	0.103724	0.624635
hypk	ENSDARG00000059725	B1WB51	0.113913	0.282095
ogt.1	ENSDARG00000099455	A0A0R4IVJ0	0.0548017	0.870056
mesd	ENSDARG00000063030	A1L243	0.0885072	0.39381
wee2	ENSDARG00000012718	Q1LX51	0.0941393	0.639913
creld2	ENSDARG00000029071; ENSDARG00000116264	Q7SXF6	0.0951514	0.559445
polr3a	ENSDARG00000102569	A0A0R4IV41	0.0849455	0.5273
p33monox	ENSDARG00000003127	A4QNZ7	0.0843379	0.64591
crygmxl1	ENSDARG00000018797	Q4VBU1	0.0129674	0.969433
stmn4	ENSDARG00000030106	Q5RIC7	0.029702	0.915
aldh6a1	ENSDARG00000053485	Q6DHT4	0.0942825	0.212087
pawr	ENSDARG00000045486	Q5XJ95	0.104586	0.744466
mrpl49	ENSDARG00000109386	A0A2R8Q4M1	0.0842086	0.530052
si:dkey-30c15.10	ENSDARG00000111559	A0A2R8Q548	0.126864	0.507643
gpx4b	ENSDARG00000076836	Q503Y1	0.103745	0.405774
pdcl	ENSDARG00000009480	F1QTL0	0.101184	0.439155
arfgap2	ENSDARG00000067601	F1RB32	0.0708071	0.816318
mrps17	ENSDARG00000054164	Q503X4	0.107674	0.360944
bckdha	ENSDARG00000040555; ENSDARG00000111762	Q4VBU0	0.101896	0.229379
uap1l1	ENSDARG00000013082	F1R7J0	0.0723384	0.620748
NA	NA	A0A2R8PZR2	0.168881	0.61861
ptgr1	ENSDARG00000115676	A0A2R8RPQ9	0.0858343	0.347567
si:ch73-18b11.1	ENSDARG00000093374	B0V3D7	0.101864	0.533235
anxa4	ENSDARG00000036456	Q804G7	0.0632942	0.794254
tefm	ENSDARG00000114690	A0A2R8S063	0.0865304	0.651824
tprb	ENSDARG00000016630	Q5RI09	0.104891	0.290504
pgam1b	ENSDARG00000014068	B8A4H6	0.0760506	0.322529
waslb	ENSDARG00000006283	Q5RGR6	0.0839186	0.78041
top1mt	ENSDARG00000027824	A0A0R4IUV0	0.0837744	0.675626
mtrf1l	ENSDARG00000060005	A0A0R4IRT5	0.0852083	0.769653
atp6v1g1	ENSDARG00000022315; ENSDARG00000110951	Q6PBR5	0.0998438	0.368935
zzz3	ENSDARG00000077581	A5PMR0	0.0829107	0.685645
nucb1	ENSDARG00000054833	F1QLH9	0.0925967	0.437433
arl6ip4	ENSDARG00000105036; ENSDARG00000110324	Q502P0	0.0938307	0.530584
cfdp1	ENSDARG00000110174	Q1RM65	0.100414	0.325752
u2af2a	ENSDARG00000012505	F1QVD2	0.101734	0.673588
dhdh	ENSDARG00000019081	Q642M9	0.103492	0.394006
rcc2	ENSDARG00000011510; ENSDARG00000115981	Q6NYE2	0.102161	0.391366
srsf10b	ENSDARG00000086411	Q7SZS0	0.103405	0.418589
hspa4a	ENSDARG00000004754	Q7ZU46	0.0863663	0.413526
ak2	ENSDARG00000005926	A0A0F6PK88	0.111168	0.210784
prkacaa	ENSDARG00000100349	A3KMS9	0.105982	0.456871
uchl1	ENSDARG00000026871	Q6YI49	0.111671	0.61935
twf1b	ENSDARG00000011661	Q6DKF4	0.0917424	0.597889
rad18	ENSDARG00000027938	F1QTJ5	0.064916	0.739862
lbr	ENSDARG00000014013	Q5RJ97	0.0668263	0.698413
si:ch211-191d15.2	ENSDARG00000035596	Q6ZM53	0.121662	0.585313
dlgap4a	ENSDARG00000060849	F1Q6W2	0.0877845	0.372394
tbcc	ENSDARG00000022918	F1QJC8	0.0704094	0.728973
rell1	ENSDARG00000018312	F1QK31	0.0995889	0.682582
eipr1	ENSDARG00000043417	A0A2R8QHF5	0.0898656	0.276189
si:dkey-165n16.1	ENSDARG00000087048	E7F1E2	0.0806388	0.556081
vamp8	ENSDARG00000024116; ENSDARG00000114304	Q7ZUC1	0.114393	0.509214
pole3	ENSDARG00000008551; ENSDARG00000111677; ENSDARG00000114995	Q6PBL4	0.088053	0.554726
pold2	ENSDARG00000095046	B0R0V1	0.103431	0.151857
b3gntl1	ENSDARG00000043431	F1QYD0	0.0996662	0.500913
rbbp5	ENSDARG00000042147	F1QST7	0.0575206	0.744435
epha6	ENSDARG00000022971	F1REM5	0.242628	0.589612
pias4a	ENSDARG00000007081	A0A452GCC0	0.0205179	0.952221
mrps26	ENSDARG00000039719; ENSDARG00000117175	Q6DH29	0.106364	0.257261
trmt61b	ENSDARG00000097465	X1WF30	0.0565995	0.75646
mettl3	ENSDARG00000012827	F1R777	0.128668	0.557236
poglut3	ENSDARG00000021408; ENSDARG00000112910	A5PLC1	0.0960995	0.439345
hars	ENSDARG00000003693	E9QI36	0.0863679	0.267263
psmd10	ENSDARG00000015628; ENSDARG00000109675	Q6TGV5	0.0944057	0.456524
spdl1	ENSDARG00000109617	A0A2R8QIN0	0.0953671	0.422864
ptbp1b	ENSDARG00000115714	A0A2R8QQF9	0.0173248	0.936863
nit1	ENSDARG00000070116	F1R1E1	0.0880009	0.545405
necap1	ENSDARG00000020798	Q6PC36	0.100904	0.452213
impact	ENSDARG00000043288	Q642J4	0.0753079	0.716314
acbd3	ENSDARG00000042623	Q5RHP5	0.0186098	0.940555
zc3h15	ENSDARG00000015889	B8JLK7	0.0951365	0.225432
tctn1	ENSDARG00000078447	F1R392	0.108813	0.751533
fhip1b	ENSDARG00000078188	B0V207	0.678871	0.148301
thtpa	ENSDARG00000063049	E9QBE4	0.0974532	0.51457
rabggtb	ENSDARG00000068587	Q7ZWF2	0.0961634	0.460971
prmt6	ENSDARG00000069706	Q6NWG4	0.0920878	0.441026
lrrfip1a	ENSDARG00000030012	F1QGV4	0.0943856	0.309392
baz1a	ENSDARG00000099745	F1QD11	0.107761	0.38729
man1a2	ENSDARG00000041728	B0V2X9	0.0313077	0.939555
lnx2b	ENSDARG00000071478	A4VCF7	0.0812098	0.61698
NA	NA	Q5BJC4	0.0746611	0.657121
mcts1	ENSDARG00000025972	F1R3X2	0.0693683	0.635008
mdh2	ENSDARG00000043371	Q7T334	0.0688906	0.344276
acot20	ENSDARG00000042510	Q5SPG8	0.0931923	0.59064
otulina	ENSDARG00000045422	F1RE07	0.0773437	0.654035
mast3b	ENSDARG00000086505	E7F202	-0.0289498	0.932032
hsd17b8	ENSDARG00000001169	Q1LWX6	0.0808602	0.657447
hacl1	ENSDARG00000020529	F1RB36	0.0692498	0.583145
myl6	ENSDARG00000115496	A0A2R8QJ29	0.0849881	0.317332
cdc40	ENSDARG00000041226	A5WUR0	0.0924205	0.414191
gale	ENSDARG00000002401	A0A2R8QNG9	0.0749326	0.609906
utp15	ENSDARG00000002720	Q7ZW33	0.110998	0.802584
anxa6	ENSDARG00000013335	F8W331	-0.198188	0.623761
acy1	ENSDARG00000111129	E7EXK9	-0.00603119	0.980106
hexim1	ENSDARG00000036482	F1QJG7	0.0648582	0.878593
unga	ENSDARG00000042527	A2BIQ2	-0.0403462	0.903282
cbr1l	ENSDARG00000021149	A8KC02	0.078744	0.686802
crip2l	ENSDARG00000033201	Q5TYR5	0.0786401	0.584539
eif4e1b	ENSDARG00000014565	Q9PW29	0.0759231	0.693203
klhdc4	ENSDARG00000100206	A0A0R4IHX2	0.10314	0.327337
pgm1	ENSDARG00000013561	F1QF00	0.0920424	0.12712
znf207a	ENSDARG00000015538	Q6P0T3	0.0838986	0.587661
snrpd3l	ENSDARG00000076283	Q7ZVB5	0.100047	0.542411
arglu1a	ENSDARG00000019223	Q6P5L7	0.0837885	0.457587
abracl	ENSDARG00000042876	Q6TGV7	0.13916	0.648108
nedd4l	ENSDARG00000060006	F1Q632	0.116307	0.691245
mpst	ENSDARG00000093235	F1Q9K6	0.108633	0.348641
ddi2	ENSDARG00000006477	Q6TH22	0.0911319	0.59853
ptges3b	ENSDARG00000089626	F1RCG2	0.0270346	0.954188
c1qbp	ENSDARG00000039887	F1R3F7	0.0869063	0.410135
selenoh	ENSDARG00000093022	F1Q7W2	0.0855691	0.287278
psmd9	ENSDARG00000006300	A0A2R8Q7Z4	0.0891353	0.311677
tpmt.1	ENSDARG00000055974	B8JKP3	0.100111	0.308434
tsen54	ENSDARG00000036844	F1QIM0	0.0806658	0.513179
ddx23	ENSDARG00000021945	Q6P9Z2	0.0883253	0.282669
gins3	ENSDARG00000038847	F1QXM4	0.085363	0.525667
selenbp1	ENSDARG00000024717	E9QB46	0.0686927	0.484417
alad	ENSDARG00000100372	A0A0R4IPV1	0.0937475	0.35317
prdx3	ENSDARG00000032102; ENSDARG00000114240	A8E7G6	0.0794537	0.373216
mtm1	ENSDARG00000037560	F8W5H1	0.0615288	0.707034
sh3kbp1	ENSDARG00000075853	E7FAT0	0.0735247	0.784869
luc7l3	ENSDARG00000014366	F1Q9F6	0.0870503	0.629488
nudt2	ENSDARG00000058728	Q6DG97	0.09854	0.559902
txndc9	ENSDARG00000069853; ENSDARG00000110688	Q7ZVX9	0.0931677	0.410244
trim3b	ENSDARG00000005397	A0A286YB14	-0.0276323	0.948415
aldh2.1	ENSDARG00000089924	A2BGR9	0.0869468	0.701869
pde12	ENSDARG00000030964	F1RBC5	0.0836458	0.517173
rcn2	ENSDARG00000113764	A0A2R8QSA2	0.0976758	0.69485
gatb	ENSDARG00000037309	Q7T010	0.103228	0.609491
tufm	ENSDARG00000104173	Q5BJ17	0.0536462	0.543633
ubap2l	ENSDARG00000063219	Q1L8T3	0.0891674	0.506768
vti1b	ENSDARG00000039270	Q7SY45	0.090824	0.721324
scp2a	ENSDARG00000012194	Q6P4V5	0.0671605	0.676226
NA	ENSDARG00000021404; ENSDARG00000116214	B8A6A3	0.0793252	0.343489
pdap1b	ENSDARG00000002967	F1Q7P7	0.0748952	0.391678
rps17	ENSDARG00000104011	Q6P6F0	0.0925594	0.637861
chmp5	ENSDARG00000103718	Q7T339	0.087358	0.462807
chordc1	NA	Q7T3F7	0.0848623	0.525961
si:dkey-7j14.6	ENSDARG00000090552	X1WCQ0	0.0923481	0.535057
eno3	ENSDARG00000039007	Q6TH14	0.060406	0.369729
zmynd11	ENSDARG00000057249	F1R4W7	0.0801608	0.667346
btf3	ENSDARG00000035400; ENSDARG00000116462	Q08C78	0.0872721	0.221181
myo6b	ENSDARG00000042141	A0A286YAA1	0.077863	0.658232
npepl1	ENSDARG00000012871	F1Q6S1	0.0821626	0.197298
crcp	ENSDARG00000069373	F1QK38	0.0853123	0.514688
si:dkey-69o16.5	ENSDARG00000070057	B8JLK9	0.143667	0.649962
naa20	ENSDARG00000039493	Q58ED9	0.0667889	0.643341
oga	ENSDARG00000074686	E7F547	0.101017	0.339041
hspa9	ENSDARG00000003035; ENSDARG00000114629	F1QFC0	0.0566344	0.370304
brd3a	ENSDARG00000006527	F1QQP6	0.0896562	0.626011
ndufv3	ENSDARG00000090389	A0A0R4IUE2	0.0532552	0.71491
vcp	ENSDARG00000116074	A0A2R8QNF0	0.057736	0.331148
impdh1a	ENSDARG00000115253; ENSDARG00000116322	A0A2R8Q8K1	0.0772563	0.607112
armt1	ENSDARG00000055676	Q58EM4	0.0560868	0.686274
ptgr1	ENSDARG00000024877	F1QVB1	0.491592	0.292718
cirbpb	ENSDARG00000013351	F1R6L3	0.0632001	0.593386
si:ch211-136m16.8	ENSDARG00000090767	E7FDL3	0.0661758	0.667783
adh5	ENSDARG00000080010; ENSDARG00000111574	Q6NXA6	0.0693352	0.354202
rac1b	ENSDARG00000087954	Q29RC5	0.0851148	0.612441
hspa14	ENSDARG00000058030; ENSDARG00000112257	Q5RGE6	0.0833095	0.333622
uba3	ENSDARG00000057987	Q7ZVX6	0.0718319	0.504161
ctsla	ENSDARG00000007836	A5WVL6	0.052829	0.859742
abhd10b	ENSDARG00000116787	A0A2R8QM09	0.0840946	0.360614
lpcat1	ENSDARG00000011506	J9JI14	0.0336385	0.935505
srm	ENSDARG00000055760	F1R3G8	0.0830156	0.389102
mccc1	ENSDARG00000102538	A0A0R4IH35	0.0813702	0.498418
nckipsd	ENSDARG00000079475	F1QMR6	-0.0197584	0.955522
hat1	ENSDARG00000034916	Q66HU5	0.0930536	0.574707
txnl1	ENSDARG00000011921	B8A5D4	0.0833543	0.223065
rpl23a	ENSDARG00000006316	F1QGI3	0.0566982	0.53307
seta	ENSDARG00000031495	Q7ZUY0	0.0672415	0.258986
dhx33	ENSDARG00000051785	X1WET4	-0.415559	0.183255
atp6v1f	ENSDARG00000045543	Q6DRK0	0.0837677	0.277832
luzp1	ENSDARG00000075556	X1WFU1	0.130193	0.661646
scrn3	ENSDARG00000016611	Q803W1	0.0905989	0.811398
gins4	ENSDARG00000016044	A0A2R8Q9M1	0.0865338	0.533593
fh	ENSDARG00000075132	F1QWR4	0.0725684	0.304178
aldh7a1	ENSDARG00000018426	F1QR17	0.0629267	0.574394
lactb	ENSDARG00000040803	F1QPG1	0.0966222	0.368649
pnn	ENSDARG00000015851	F1QT45	0.0602867	0.78881
pbk	ENSDARG00000007221	Q6DHU8	0.078721	0.418604
znf207b	ENSDARG00000115586	A0A0R4IJ20	0.0489231	0.833595
rbbp9	ENSDARG00000040713	Q1MT41	0.127519	0.626178
gmppb	ENSDARG00000017658	F1R683	0.0906295	0.371525
scarb1	ENSDARG00000101557	A0A0R4IRL8	0.0518077	0.795438
syncrip	ENSDARG00000040184	F1QY96	0.0790273	0.552735
si:ch73-366l1.5	ENSDARG00000098465	A0A286YA42	0.0406719	0.823231
prdx2	ENSDARG00000025350	Q6DGJ6	0.0689984	0.272845
spartb	ENSDARG00000103457	A0A0R4ITC8	-0.0614551	0.841449
gpatch11	ENSDARG00000026892	F1R793	0.0732951	0.596256
lamtor3	ENSDARG00000057075	Q503S6	0.0767506	0.751734
eif2a	ENSDARG00000101061	F1QYG1	0.104515	0.186184
gmppaa	ENSDARG00000024112	A0A286Y8P7	0.0698822	0.474653
usp47	ENSDARG00000102645	A0A0R4IFT8	0.0823223	0.410725
wwp1	ENSDARG00000097537	A0A286YBF5	0.017141	0.946676
lmnb1	ENSDARG00000044299	F1QHC4	0.0810958	0.308189
inip	ENSDARG00000028523	Q7ZV26	0.0998848	0.562631
cyhr1	NA	Q08CH8	0.0392644	0.826832
usp11	ENSDARG00000076303	F1QPF4	0.0464848	0.804354
prpsap1	ENSDARG00000099222	A0A0G2KZE8	0.0760671	0.456662
pgls	ENSDARG00000021233	F1R0C0	0.088326	0.640279
gatad2ab	ENSDARG00000006192	A0A0R4IN87	0.0708057	0.680083
got2a	ENSDARG00000041068; ENSDARG00000114282	Q7SYK7	0.0788846	0.312731
eed	ENSDARG00000099640	Q566T0	0.0788017	0.490777
rtf2	ENSDARG00000040607	F1QSV2	0.0297589	0.947142
mre11a	ENSDARG00000105014	A0A0R4ITV5	0.0704994	0.618888
mrps33	ENSDARG00000020015	Q6L5P4	0.0580614	0.80302
pgam5	ENSDARG00000035608	Q502L2	0.0806227	0.376658
dtx3l2.2	ENSDARG00000075504	X1WG91	0.0853079	0.691344
vtg1	ENSDARG00000113631	A0A2R8Q212	0.154888	0.678992
dohh	ENSDARG00000003564	Q7ZUX6	0.088739	0.706319
dohh	ENSDARG00000116423	Q7ZUX6	0.088739	0.706319
gmps	ENSDARG00000079848	B8JLW8	0.0753779	0.356897
utrn	ENSDARG00000100222	A0A0H2UKN4	0.00286258	0.989016
coil	ENSDARG00000040070	B0S7K8	0.0832697	0.780882
ptrhd1	ENSDARG00000016122	Q5RIN6	0.0813845	0.642809
eml2	ENSDARG00000008808	F1R7V9	0.0816417	0.525648
cct6a	ENSDARG00000021252	Q7ZYX4	0.0712036	0.5407
hnrnpa0b	ENSDARG00000036162; ENSDARG00000112653	F1QTL9	0.0801133	0.512208
si:dkey-19e4.5	ENSDARG00000089886	E7F4Q9	0.0677278	0.537414
gtf2h1	ENSDARG00000026701	Q66I03	0.0677729	0.742901
rcn3	ENSDARG00000037961; ENSDARG00000110075	F1R0M8	0.0843341	0.456842
si:dkey-267n13.1	ENSDARG00000035665	E7F2B2	-0.0371766	0.929342
ces2b	ENSDARG00000101726	A0A0R4IU19	0.0589221	0.745126
tjap1	ENSDARG00000010681	B8JJU5	0.0275828	0.891224
ska2	ENSDARG00000114038	A0A2R8QLG0	0.0688808	0.560029
naa25	ENSDARG00000075446	E7FD56	0.0798442	0.325832
ckmb	ENSDARG00000040565	Q7T306	0.0607874	0.764484
hddc3	ENSDARG00000020473	F1QM43	0.0688202	0.416264
ftcdnl1	ENSDARG00000062423; ENSDARG00000109299	F1R8M2	-0.0302514	0.919208
phf6	ENSDARG00000004046; ENSDARG00000115639	F1QPB3	0.0344242	0.882233
NA	ENSDARG00000113205	X1WGM1	0.0566053	0.476754
srsf7a	ENSDARG00000035325	A2BHA8	0.0983494	0.424591
dap1b	ENSDARG00000109678	F1QEQ3	0.0744581	0.532814
usp39	ENSDARG00000041908	A3KQ59	0.0696209	0.529788
NA	ENSDARG00000071211	F1Q9L1	0.0667579	0.800723
khsrp	ENSDARG00000026489	F1QXP8	0.0790087	0.366622
pfn2l	ENSDARG00000012682	Q7ZVJ0	0.0757019	0.255231
sart1	ENSDARG00000005945	Q6DG11	0.0621581	0.629599
xpnpep1	ENSDARG00000029011	A0A286Y8E9	0.0634068	0.363842
polr2i	ENSDARG00000040443; ENSDARG00000110652	Q1LVK2	0.0569491	0.769243
hpf1	ENSDARG00000112823	A0A2R8RVY6	0.0817792	0.273993
cd9b	ENSDARG00000016691	Q1L9H0	-0.144245	0.781938
amt	ENSDARG00000010862	A9C3Q7	0.0569175	0.410146
nono	ENSDARG00000020482; ENSDARG00000115783	Q802Z5	0.0781159	0.525779
zc3hc1	ENSDARG00000062651	B0S6Y2	0.0525424	0.878265
mrps15	ENSDARG00000109289	Q6DGL8	0.0508387	0.75719
rnf168	ENSDARG00000112483	Q7T308	-0.00297122	0.994817
si:ch211-156b7.4	ENSDARG00000101707	A0A0R4IQ83	0.0691738	0.50924
znf131	ENSDARG00000068400; ENSDARG00000110506	A0A2R8QJR9	0.0508842	0.753081
hsdl1	ENSDARG00000041736	A5WWC6	0.0171308	0.966156
hcfc1b	ENSDARG00000012519	A8WIP5	0.0745946	0.671804
hnrnpa0l	ENSDARG00000036161; ENSDARG00000114889	Q7ZU48	0.0935713	0.37234
dnajc9	ENSDARG00000031293	E9QFX3	0.0748866	0.471326
rras	ENSDARG00000006553	Q4V9D8	0.0828685	0.538828
dhx8	ENSDARG00000054707	A0A286Y8Y8	0.0651905	0.64257
chaf1b	ENSDARG00000056473	E7EYR2	0.0796885	0.616975
dnph1	ENSDARG00000075730	B8A556	0.0652015	0.624645
sdr39u1	ENSDARG00000099617	A0A0R4IBT7	0.0574948	0.732394
commd3	ENSDARG00000045402	F1RE23	0.038661	0.888343
iars2	ENSDARG00000044134	F1QUQ0	0.0677393	0.368429
lamp2	ENSDARG00000014914	Q5BKX3	0.0652217	0.560159
hspd1	ENSDARG00000056160	Q803B0	0.0404124	0.407285
calub	ENSDARG00000005115	F1R5E6	0.0847288	0.268487
hmga1a	ENSDARG00000028335	Q6NV11	0.0280385	0.904461
relch	ENSDARG00000101443	A0A0R4IK69	0.0654497	0.758543
fnbp4	ENSDARG00000051800	F1QGN0	0.0767563	0.536459
naxd	ENSDARG00000077119	E7F490	0.0563781	0.709157
tpd52l2a	ENSDARG00000027154	E9QG97	0.071253	0.723699
psmb2	ENSDARG00000031511	Q6DHI9	0.0910792	0.43096
psma2b	ENSDARG00000035679	B3DG31	0.0523563	0.571311
rad23b	ENSDARG00000021550	F1R6E5	0.0585396	0.536316
si:ch211-137a8.2	ENSDARG00000068926	E9QCM4	0.0381433	0.874651
pnkp	ENSDARG00000100455	A0A2R8QSN3	0.0778712	0.605183
nat10	ENSDARG00000054259	A0A2R8RX70	0.047715	0.781253
pex19	ENSDARG00000004891	F1QB57	0.068493	0.730554
ddb2	ENSDARG00000041140	A0A2R8PYM3	0.0794603	0.567674
rps15a	ENSDARG00000010160	Q6Q420	0.0786539	0.212156
rabggta	ENSDARG00000061024	F1QJ77	0.0800103	0.658082
bloc1s1	ENSDARG00000014171	Q1LXG2	0.0559374	0.770705
cnot6l	ENSDARG00000112672	A0A2R8QRR8	0.0950948	0.553147
gtpbp1l	ENSDARG00000042900	A3KQI1	0.0174976	0.923303
trmt112	ENSDARG00000071878; ENSDARG00000109878	Q503F3	0.0646574	0.676181
tipin	ENSDARG00000110772	Q6DBR4	0.0761066	0.627892
ccdc25	ENSDARG00000021753	Q7T312	0.0828783	0.467472
cenpt	ENSDARG00000091271	E9QIT3	0.062626	0.786635
clybl	ENSDARG00000029729	Q1JPT8	0.0642321	0.58169
ndrg1a	ENSDARG00000032849	Q6A3P5	0.0740741	0.533165
ogdhb	ENSDARG00000103428	E7EZ05	0.0680905	0.743763
mettl16	ENSDARG00000055838	B8A4Y6	0.0103273	0.970543
xrcc4	ENSDARG00000010732	Q6PBP2	0.0597318	0.660885
impdh2	ENSDARG00000006900	B0UXP9	0.0646756	0.568419
apex1	ENSDARG00000045843	F1QTR9	0.0689991	0.638439
nubp1	ENSDARG00000055472	Q6P298	0.0388531	0.727299
ppid	ENSDARG00000038835	Q6IQL7	0.0687471	0.446186
rnf40	ENSDARG00000054201	F1QXU6	0.0793864	0.536747
sars2	ENSDARG00000102736	A3QJX4	0.0645661	0.668872
llph	ENSDARG00000055360	Q3B748	0.0746663	0.586513
mkrn2	ENSDARG00000007630	Q9DFG8	0.0674668	0.672372
cpdp	ENSDARG00000099519	A0A0R4IS22	0.0737968	0.544512
tsc22d1	ENSDARG00000038306	F1R1Z6	0.0922859	0.462344
rpl13	ENSDARG00000099380	Q90Z10	0.0324983	0.633618
dcaf8	ENSDARG00000000324; ENSDARG00000113291	F1QF18	0.0534019	0.735951
lsm1	ENSDARG00000043177	Q6DBW5	0.0675626	0.436315
psmd4a	ENSDARG00000101295	Q6IQC6	0.08108	0.425012
purba	ENSDARG00000068822	A2BFY7	0.0872181	0.571504
txndc17	ENSDARG00000058079	Q6DBT3	0.0834561	0.655867
smarce1	ENSDARG00000016871	Q803S1	0.0683241	0.36301
uap1	ENSDARG00000052170	F1QZD3	0.0672277	0.52599
sub1b	ENSDARG00000007720; ENSDARG00000112010	Q6DGP6	0.0481685	0.653665
atf7ip2	ENSDARG00000089698	E7EZF6	0.0625736	0.610058
mrpl42	ENSDARG00000079391	F1Q839	0.0501883	0.829442
eif4e2	ENSDARG00000038585	A1L200	0.0522641	0.740125
zgc:162895	ENSDARG00000101611	A0A0R4IZS9	0.0620346	0.653685
ciapin1	ENSDARG00000045733	Q6AZB3	0.0524344	0.762985
nfx1	ENSDARG00000105669	A0A1D5NSC5	0.074152	0.532313
lcmt1	ENSDARG00000045140	F1R781	0.0636608	0.590116
decr1	ENSDARG00000003869	F1QB21	0.0679345	0.345899
ppp2r2ab	ENSDARG00000006624	A2BG80	0.0682484	0.28903
bloc1s2	ENSDARG00000046081	A2BIA5	0.0623314	0.750352
txnrd2.2	ENSDARG00000075923	F1Q6Z6	0.0717683	0.588039
aprt	ENSDARG00000003519	F8W4R3	0.0433935	0.732743
rps24	ENSDARG00000039347	Q642J7	0.0555267	0.626141
dnajb1b	ENSDARG00000041394	B8JM56	0.0578482	0.592955
pin1	ENSDARG00000101915	A0A0G2KNY9	0.0548624	0.481545
emc2	ENSDARG00000114541	A0A2R8QFT7	0.0153199	0.949245
si:dkey-27p18.3	ENSDARG00000092228	E9QF10	0.0550405	0.862071
lamp1b	ENSDARG00000092610	E9QCP4	0.0480169	0.702524
fam49ba	ENSDARG00000020929	Q6TLE5	0.0417491	0.874684
eef1a	ENSDARG00000020850	Q92005	-0.00132149	0.982445
llgl1	ENSDARG00000009693	E7FD67	0.0611711	0.500893
NA	ENSDARG00000030478	F1Q7C3	-0.000844989	0.996512
wdr7	ENSDARG00000100274	A0A2R8QMT2	0.0519135	0.818053
ganaba	ENSDARG00000076888	B3DIZ3	0.0484048	0.620673
uox	ENSDARG00000007024	E9QFD2	0.0514683	0.705713
ccdc86	ENSDARG00000059908	A2BG55	0.00900936	0.972007
rrm1	ENSDARG00000014017	F1R2K9	0.0734289	0.230069
rmi2	ENSDARG00000103137	A0A0R4IUC9	0.0165887	0.961479
uqcc3	ENSDARG00000093382	B3DFP2	0.0556793	0.763424
adkb	ENSDARG00000095947	A0A0R4IIH9	0.0612484	0.481636
kyat3.2	ENSDARG00000101791	A0A0R4IJ00	0.0499918	0.774109
macrod1	ENSDARG00000029609	F6PBM1	0.0525234	0.576121
vars2	ENSDARG00000056717	F1QSW0	0.0547466	0.552923
aldoaa	ENSDARG00000011665	Q803Q7	0.065908	0.535638
mcm5	ENSDARG00000019507	F1QK71	0.0672575	0.394078
dbi	ENSDARG00000026369	E9QFI5	0.0367833	0.928844
clcn5b	ENSDARG00000022466	E7FFG9	0.0123175	0.969792
si:ch211-198n5.11	ENSDARG00000112640	A0A2R8QNN1	0.0348485	0.926679
pfn2	ENSDARG00000003952	A0A0R4IPL1	0.044799	0.800682
NA	NA	A0A2R8Q7X7	0.0713314	0.725359
aldh9a1a	ENSDARG00000069100; ENSDARG00000114905	Q7ZVB2	0.0692231	0.399942
pepd	ENSDARG00000102249	A0A0G2KZA4	0.0665873	0.605908
tdp1	ENSDARG00000073866	F8W5U2	0.013211	0.969781
nenf	ENSDARG00000040192	F1R378	0.0327717	0.859165
cc2d1a	ENSDARG00000036281	E7FAN0	0.0585529	0.776026
dpp9	ENSDARG00000052606	B0V1L8	0.0633587	0.494541
cpeb3	ENSDARG00000060103	F1RE03	-0.169794	0.65523
tfa	ENSDARG00000016771	A0A0R4IHQ0	0.0527493	0.899868
pip4k2aa	ENSDARG00000003776	A0A2R8RVI8	0.024301	0.889597
adprh	ENSDARG00000040712	Q6DBR3	0.0639739	0.437786
snx12	ENSDARG00000019060	Q6TNQ4	0.0536763	0.821575
gtf2e2	ENSDARG00000012672	Q6NXA3	0.0461099	0.663519
tsr2	ENSDARG00000005772	F1QR86	-0.0140765	0.955082
NA	ENSDARG00000053483	Q5BLE6	0.0644877	0.723664
dgkza	ENSDARG00000014439	A0A1D5NSE1	0.0504505	0.841646
vtg7	ENSDARG00000113334	A0A2R8RHW2	0.0356716	0.910166
vps53	ENSDARG00000069324	F6P6T6	0.0196229	0.976217
psmd3	ENSDARG00000018124	Q6NYV1	0.0499564	0.393038
med10	ENSDARG00000070623	Q0VIA1	0.0707597	0.52329
rpl38	ENSDARG00000006413	Q6DGL9	0.0566724	0.434795
NA	ENSDARG00000087243	Q641M4	0.0838053	0.592725
tcea2	ENSDARG00000012927	F1QTS2	0.114943	0.767373
npc1	ENSDARG00000017180	F1QNG7	-0.0741969	0.870205
etfb	ENSDARG00000009250	F1R9Y9	0.0154388	0.836821
mybl2a	ENSDARG00000095241	A0A2R8Q2P3	0.0035284	0.988821
pmpca	ENSDARG00000102607	A0A0R4IFK9	0.0694204	0.497011
fxr2	ENSDARG00000016260	F1RC77	0.0677244	0.408927
NA	ENSDARG00000079932	F1QPJ6	0.0507813	0.66703
cs	ENSDARG00000103364	B2GTW6	0.0624292	0.413752
atox1	ENSDARG00000087693	E7FEZ9	0.0623284	0.514451
actbb	ENSDARG00000037870	Q7ZVF9	-0.00417306	0.93786
grpel1	ENSDARG00000010021	Q32PS5	0.101055	0.583025
mrps27	ENSDARG00000059234	F1RDR2	0.0673679	0.636452
mcm3l	ENSDARG00000037532	B8JKC1	0.0484381	0.49626
pnpla4	ENSDARG00000069834	B8JKG7	0.0478175	0.858605
ppib	ENSDARG00000092798	F6NLI6	0.0576935	0.544116
ckbb	ENSDARG00000043257	Q8AY63	-0.0230085	0.736434
ppil3	ENSDARG00000033370	Q6IQL3	0.0687961	0.568392
creb1a	ENSDARG00000053586	Q803K8	0.0594466	0.682338
pfn2	ENSDARG00000003952	Q802D5	0.0415944	0.629338
gpia	ENSDARG00000012987	F1QZL6	0.0540179	0.50926
wls	ENSDARG00000009534	F2Z4U3	0.0468997	0.819318
apeh	ENSDARG00000008703	F1QTY6	0.0571639	0.658971
atf7ip	ENSDARG00000069619	F8W5Q4	0.0478231	0.813967
cep43	ENSDARG00000003058	A0A0R4IW74	0.0535757	0.774493
buc	ENSDARG00000096095	A0A2R8QD37	0.0399378	0.817281
scrn2	ENSDARG00000043497	Q5TYS5	0.0673868	0.623664
arl2	ENSDARG00000069496; ENSDARG00000112191	F1Q9Z2	0.0706165	0.480886
vti1a	ENSDARG00000045065	F1Q7S0	0.0492764	0.837692
washc4	ENSDARG00000061719	E7F4L4	0.0410069	0.825652
ccdc71	ENSDARG00000071570	Q1LVR7	0.0261965	0.90787
ewsr1b	ENSDARG00000020465	Q4QRG0	0.0598846	0.46856
acot13	ENSDARG00000061728	F1QXQ9	0.0711048	0.672056
cdv3	ENSDARG00000023028	Q7T370	0.038384	0.697704
gstr	ENSDARG00000042620	Q1L907	0.0629016	0.559632
psma3	ENSDARG00000086618	Q4V918	0.0632	0.584287
hnrnph1l	ENSDARG00000005551	F1QFJ8	0.0760754	0.346151
42248	ENSDARG00000102889	A0A0R4IN26	0.047664	0.802282
smap1	ENSDARG00000031302	A2BIM6	0.0575015	0.803033
dhps	ENSDARG00000003270	Q6NYK1	0.076351	0.638811
pa2g4a	ENSDARG00000039578	Q8AW82	0.055583	0.411373
rpap3	ENSDARG00000087962	F1R498	0.0654903	0.79754
bag1	ENSDARG00000020895	A5PLC6	0.0423623	0.585672
blvra	ENSDARG00000059857	B0S5N7	0.0620572	0.551441
sar1ab	ENSDARG00000033320	B7ZD40	0.0447196	0.835419
ldha	ENSDARG00000101251	Q9PVK5	0.0490847	0.654165
ciao1	ENSDARG00000059212	Q6P0D9	0.0550277	0.820431
mrps35	ENSDARG00000038456	F1QZM0	0.0475203	0.654187
arhgdig	ENSDARG00000004034	Q7SZQ6	0.0728283	0.46517
grb2b	ENSDARG00000038059	Q6PC73	0.0413175	0.810588
rbm45	ENSDARG00000063731	B0S522	0.00783925	0.980253
shdb	ENSDARG00000062109; ENSDARG00000111006	Q1LX13	0.067532	0.737112
NA	ENSDARG00000078183	E7FCS3	-0.0574623	0.877751
gss	ENSDARG00000109538	A0A2R8QGJ2	0.0760244	0.541975
rpl12	ENSDARG00000006691	Q6DRE6	0.0490608	0.526279
ppih	ENSDARG00000041530	Q6TLD7	0.0569897	0.757016
kif16ba	ENSDARG00000100225	A0A0R4IM96	0.09819	0.817333
ubxn6	ENSDARG00000003087; ENSDARG00000113404	Q1LYI0	0.0675957	0.659385
nup214	ENSDARG00000016212	E7F5M0	0.0650775	0.929685
NA	ENSDARG00000114118	A0A286YAK5	-0.213727	0.638437
kif20a	ENSDARG00000044491	F1QDF0	0.0282941	0.924946
fmr1	ENSDARG00000037433	F1R159	0.0727109	0.453218
nacad	ENSDARG00000012347	A0A0R4IG24	0.0475804	0.823481
plrg1	ENSDARG00000110921	F1QSZ2	0.0400475	0.850395
phgdh	ENSDARG00000001873	F1QEY8	0.0678728	0.43382
ppil4	ENSDARG00000043854; ENSDARG00000114623	A5PM92	0.0373665	0.822299
ppiaa	ENSDARG00000009212	B8JKN6	-0.0101863	0.921519
tpm2	ENSDARG00000104682	A0A0R4IAL5	0.0529614	0.627405
cirbpa	ENSDARG00000103672	Q566W6	0.0316594	0.84241
NA	ENSDARG00000026453	F1RDM3	0.0379616	0.874548
esd	ENSDARG00000019496	Q567K2	0.0660268	0.578258
ppil1	ENSDARG00000015422	Q3KR14	0.0591584	0.615061
hmgn7	ENSDARG00000062326	A0A2R8QEZ1	0.118868	0.725975
dapk3	ENSDARG00000074447	E9QHI3	0.00817791	0.974476
NA	ENSDARG00000037199	F1QY99	0.0468307	0.767766
rps10	ENSDARG00000034897	Q7T1J9	0.0647308	0.31629
LOC110438398	ENSDARG00000110103	A0A2R8RTQ6	-0.197208	0.617396
si:dkey-238c7.16	ENSDARG00000111432	A3KNR2	0.0595365	0.728624
itgb1a	ENSDARG00000071863	F1QG85	0.0950864	0.738378
psma1	ENSDARG00000101560	Q6DGX8	0.075672	0.582973
scp2b	ENSDARG00000102356	Q5XJS3	0.0582244	0.59052
map4k4	ENSDARG00000098670	A0A0R4ICI1	0.0489255	0.636657
osbpl7	ENSDARG00000012981	F1RCP2	0.0533061	0.812032
znf395a	ENSDARG00000060113	F1R143	0.039513	0.764595
znf318	ENSDARG00000090054	E7EYC3	0.0607311	0.624794
mri1	ENSDARG00000075754	A9JRE2	-5.82e-05	0.999798
hspe1	ENSDARG00000056167	F6NVJ1	0.0572053	0.546062
bpnt1	ENSDARG00000043684	Q5RGA7	0.0881552	0.760461
prpf19	ENSDARG00000015239	Q7ZV92	0.0521542	0.508495
tpi1b	ENSDARG00000040988; ENSDARG00000113061	A0A0R4IGG3	0.0595892	0.702841
dhdh.1	ENSDARG00000028336	A8E7G0	0.0159907	0.947751
hyou1	ENSDARG00000013670	A0A2R8QLL5	0.00951308	0.893035
qtrt1	ENSDARG00000043105	Q7SYK1	0.0658632	0.698336
aars1	ENSDARG00000069142	Q1LVL2	0.0448464	0.416752
dnpep	ENSDARG00000022599	Q803B5	0.0302734	0.863062
dicer1	ENSDARG00000109655	A0A2U3TVQ4	0.123793	0.755481
matr3l1.1	ENSDARG00000000394	F1QTW8	-0.0162662	0.952364
anxa5b	ENSDARG00000016470	Q6P0V8	0.0396346	0.584486
tyw5	ENSDARG00000069672	Q08BV2	0.0331147	0.84953
tyw5	ENSDARG00000110022	Q08BV2	0.0331147	0.84953
atg14	ENSDARG00000002670	F1R340	-0.0447233	0.886831
lmnb2	ENSDARG00000101624	B3DFN3	0.0622237	0.806302
ptpa	ENSDARG00000031985; ENSDARG00000114479; ENSDARG00000117048	A2CF49	0.0334225	0.791476
camk2b1	ENSDARG00000011065	A2BGW3	0.0636782	0.557573
chmp1b	ENSDARG00000099624; ENSDARG00000110691	Q7ZVB1	0.0608692	0.543474
pde1a	ENSDARG00000060875	A0A2R8RXK7	0.045082	0.742324
sec23a	ENSDARG00000104230	Q7SZE5	0.0383999	0.866794
cfl1	ENSDARG00000021124	Q6TH32	0.0166048	0.867219
sept8a	ENSDARG00000032606	F1QJK2	0.0605811	0.462117
NA	ENSDARG00000100912; ENSDARG00000114809	A0A0R4ISR8	0.0376106	0.75245
dnaaf10	ENSDARG00000037334	Q561Y0	0.051845	0.703655
poglut1	ENSDARG00000053463	R4GF10	0.106261	0.69636
gapdh	ENSDARG00000043457	Q5XJ10	0.00670108	0.925158
sae1	ENSDARG00000010487	Q6IQS6	0.0636156	0.338923
virma	ENSDARG00000075824	A0A0R4IAI1	0.0391077	0.889124
40422	ENSDARG00000099236	Q568B3	0.0394447	0.774315
ilf2	ENSDARG00000014591	Q6NZ06	0.069553	0.452268
ccdc115	ENSDARG00000033533	Q5EAR6	-0.0348291	0.878623
ccdc115	ENSDARG00000109365	Q5EAR6	-0.0348291	0.878623
tpi1a	ENSDARG00000025012	Q1MTI4	0.065234	0.475422
NA	ENSDARG00000019765	A3KMT0	0.0469513	0.795362
rcor2	ENSDARG00000008278	Q6P116	0.0576392	0.716213
cntln	ENSDARG00000033345	A0A2R8QKU3	-0.0282369	0.911844
phax	ENSDARG00000044298	F1QHC5	0.050912	0.825935
si:ch211-220f16.2	ENSDARG00000007976	F1R3J4	-0.0179563	0.957248
hmgb3b	ENSDARG00000006408	F1Q895	0.0325208	0.779106
zbtb7b	ENSDARG00000021891	F1RBL4	-0.014489	0.980915
cnot10	ENSDARG00000058528	F1R930	0.045363	0.840093
aifm4	ENSDARG00000061634	E7FGD0	0.0664757	0.315354
fubp1	ENSDARG00000029248	A0A2R8RQC2	0.0445322	0.751252
dguok	ENSDARG00000075395	F8W639	0.0130957	0.939976
prkar2aa	ENSDARG00000033184	A9C3T0	0.0573353	0.574982
dennd1a	ENSDARG00000014592	E7EY03	0.0127258	0.954942
timm13	ENSDARG00000058297	Q6DGJ3	0.0516222	0.702397
adi1	ENSDARG00000020448	Q6PBX5	0.0472317	0.688317
arhgef40	ENSDARG00000078979	E7F579	0.283368	0.690192
cct5	ENSDARG00000045399	Q6NVI6	0.0651745	0.407229
srsf11	ENSDARG00000098574	A0A0R4IUB5	0.0437088	0.774783
baz2a	ENSDARG00000102974	A0A0R4IVN8	0.0431426	0.869144
srsf2a	ENSDARG00000057484	Q7ZV13	0.0624411	0.573458
me3	ENSDARG00000002305	A4QPA0	0.0252442	0.818359
glo1	ENSDARG00000068978	Q6P696	0.0444147	0.531288
apex1	ENSDARG00000045843	A0MTA1	0.0406607	0.865462
eif4eb	ENSDARG00000013274; ENSDARG00000114799	B8JIA7	0.012509	0.951283
cdc34b	ENSDARG00000012627	F1Q7E7	0.022619	0.906999
gpatch1	ENSDARG00000033418	G1K2G6	0.0514097	0.768687
hnrpkl	ENSDARG00000007034	F6PB84	0.0420325	0.755474
tpd52	ENSDARG00000111437	A0A2R8QAQ7	0.063208	0.546678
ywhabb	ENSDARG00000075758	Q7T356	0.0494685	0.531807
psmb4	ENSDARG00000054696	A8E7N8	0.057904	0.557363
ndufa6	ENSDARG00000038028	F1RBK6	0.0597587	0.822951
LOC402879	ENSDARG00000114019	A0A2R8Q6C7	-0.00585258	0.98635
csnk1da	ENSDARG00000008370	Q7T2E3	0.0148675	0.949835
ranbp1	ENSDARG00000014817	Q6NWK3	0.0515117	0.523629
NA	ENSDARG00000069549; ENSDARG00000114129	Q1LYQ0	0.05553	0.682182
hibadhb	ENSDARG00000007959	F1QE62	0.0372731	0.728949
naf1	ENSDARG00000057929; ENSDARG00000110711	F1QXL6	0.0329135	0.818729
hsp70.2	ENSDARG00000092362	B0UXR9	0.0509547	0.749183
lrpap1	ENSDARG00000116453	A0A2R8QMD9	0.0591635	0.373366
hmmr	ENSDARG00000111088	A0A0R4IPI0	0.0351857	0.751429
psmc2	ENSDARG00000020101	Q7T3B1	0.0409837	0.501833
gnb1b	ENSDARG00000104372	Q803H5	0.0610891	0.607819
cnp	ENSDARG00000070822	E7FE19	0.0344781	0.788883
NA	NA	A0A2R8PVJ3	0.0518694	0.400088
ube2l3b	ENSDARG00000027141	A2BIR5	0.0367711	0.812537
NA	ENSDARG00000069846; ENSDARG00000112524	B0UYN4	0.0133732	0.96077
rflnb	ENSDARG00000093931	X1WD14	0.105055	0.79969
rpl10	ENSDARG00000025581; ENSDARG00000115128; ENSDARG00000117015	Q7ZV96	0.0714036	0.650853
cpne1	ENSDARG00000075536	Q6TEN9	0.0448478	0.593304
qrsl1	ENSDARG00000032704	F1QAJ4	0.0513196	0.662796
npm2a	ENSDARG00000076391	B0UYT8	0.0519758	0.660274
ubxn2a	ENSDARG00000087180	A0A2R8QNL5	0.0139746	0.976195
sf3b5	ENSDARG00000016855	Q6ZM78	0.0710852	0.794253
blvrb	ENSDARG00000096829	B8JMC1	0.0221591	0.893065
gcat	ENSDARG00000005643	F6P2R4	0.0231906	0.720402
prep	ENSDARG00000057151	Q503E2	0.0317476	0.722931
psmb1	ENSDARG00000009640	Q6DRF3	0.0309467	0.731559
rab15	ENSDARG00000026484	Q6DI36	0.0553346	0.739936
mrps14	ENSDARG00000068305	B0S6K4	0.0576876	0.753147
pes	ENSDARG00000018902	P79741	0.0578045	0.686051
ttc1	ENSDARG00000044567	F8W452	0.0194746	0.92248
elac1	ENSDARG00000045095; ENSDARG00000117014	A5WWD2	0.0408978	0.801099
xpnpep3	ENSDARG00000007916	A8KBZ9	0.0215681	0.88856
atxn2l	ENSDARG00000011597; ENSDARG00000112336	F1QA42	0.0497587	0.712129
ttc5	ENSDARG00000013329; ENSDARG00000113967	F1QKY3	0.0391828	0.808317
rnls	ENSDARG00000012453	A8DZ59	0.0476703	0.691894
sucla2	ENSDARG00000005359	Q6PBI0	0.0409205	0.705126
cep20	ENSDARG00000071198	I3ITH9	0.0230123	0.918115
snap29	ENSDARG00000038518	F1Q5X0	0.0472745	0.817166
pnpo	ENSDARG00000017612; ENSDARG00000109509	F1QQQ6	0.0638741	0.805402
naa50	ENSDARG00000116858	A0A2R8QNS9	0.0327129	0.705247
mtif2	ENSDARG00000063213; ENSDARG00000113856	F1QD40	0.0515278	0.817168
capza1b	ENSDARG00000056090	Q6ZM50	0.0556167	0.519961
vav2	ENSDARG00000044718	A0A286Y8W8	0.0395762	0.792634
rpl35	ENSDARG00000018334	A0A2R8RS24	0.0477043	0.594743
npepps	ENSDARG00000044943; ENSDARG00000110180; ENSDARG00000116096	F1QRM9	0.0417134	0.575412
shmt2	ENSDARG00000104414	A9LDD9	0.0542983	0.519843
dph2	ENSDARG00000078077	A4QN59	0.0329031	0.838182
dnajc2	ENSDARG00000070477	Q6NWJ4	0.0321035	0.665171
psmb3	ENSDARG00000013938	Q7ZUJ8	0.0445962	0.563164
mrps10	ENSDARG00000045913	Q5SPH9	0.0292898	0.894072
acin1b	ENSDARG00000026842	F1Q511	0.044794	0.784716
haus4	ENSDARG00000016594	F1RCL4	0.01238	0.958999
gfpt1	ENSDARG00000057465	Q3S344	0.0634252	0.485755
sap30bp	ENSDARG00000031261	F1QJR8	0.0459732	0.754984
rps14	ENSDARG00000036629	Q6PBW3	0.0352789	0.714022
rps18	ENSDARG00000100392	Q8JGS9	0.0496209	0.695887
znf638	ENSDARG00000104169	A0A0R4IZ89	0.0381928	0.775698
mrps6	ENSDARG00000039543	B8JIY3	0.0445841	0.66144
cecr2	ENSDARG00000078310	F1RCN2	0.0269411	0.903796
chfr	ENSDARG00000075347	A5WW08	0.017978	0.956624
si:ch211-162e15.3	ENSDARG00000104726	A0A0R4IQN0	0.106765	0.8234
nudt5	ENSDARG00000078073	Q6IQ66	0.0398524	0.747765
srp68	ENSDARG00000020820	A0A2R8QMV9	0.0442156	0.838174
puf60a	ENSDARG00000032175	B0S627	0.022061	0.96275
serbp1a	ENSDARG00000074242	Q802Z9	0.0337733	0.820161
rpl28	ENSDARG00000005791	F1QFV6	0.057807	0.396298
gmnn	ENSDARG00000035957	Q1LU98	0.0378411	0.803794
pafah1b3	ENSDARG00000058047; ENSDARG00000116495	Q7ZTU4	0.0269499	0.889988
trmt10a	ENSDARG00000036678	E7FBE2	0.0460726	0.60622
bod1l1	ENSDARG00000089505	A0A0R4IFG2	0.0891342	0.815785
ywhae1	ENSDARG00000006399; ENSDARG00000109636; ENSDARG00000109789	Q7ZW20	0.0412747	0.471175
mcee	ENSDARG00000045428	F1RDB7	0.0425837	0.662762
cdk9	ENSDARG00000044811; ENSDARG00000111590	Q7SXE8	0.0323384	0.891784
asrgl1	ENSDARG00000021681	Q5BKW9	0.0362701	0.862723
homer2	ENSDARG00000059349	F1QT65	0.0434409	0.727939
rabep1	ENSDARG00000059600; ENSDARG00000110933	A2CEI3	0.0477203	0.652857
chaf1a	ENSDARG00000114749	A0A2R8Q9S6	0.0497214	0.664804
capgb	ENSDARG00000099672	A0A0R4IML0	0.0295349	0.867228
serhl	ENSDARG00000032340	A2BGU9	0.0351048	0.795293
nme2b.1	ENSDARG00000103791	F1RBS6	0.0287045	0.805146
pak1	ENSDARG00000103959	A0A0R4IH73	0.0588724	0.551482
dlg1b	ENSDARG00000102216	A0A0R4IEK3	0.0853851	0.804227
rpl6	ENSDARG00000058451	Q567N5	0.0420138	0.464584
hnrnpua	ENSDARG00000015206	E7F3J2	0.00336371	0.989751
pus7	ENSDARG00000031774	B1H1H9	0.0590037	0.4299
aarsd1	ENSDARG00000015747	F1QPA7	0.0463122	0.726465
NA	ENSDARG00000033738	A0A2R8QHK5	0.0274607	0.675078
eif2b3	ENSDARG00000018106	Q7ZTY5	0.0755119	0.732705
si:ch73-390b10.2	ENSDARG00000077983	E7FB29	-0.171941	0.662855
oclnb	ENSDARG00000003091	A2BGQ3	0.0541641	0.780536
glrx	ENSDARG00000028106	F1R5W4	0.0409073	0.886918
rpap1	ENSDARG00000075072; ENSDARG00000117161	E7FGQ5	0.049266	0.80911
tbcd	ENSDARG00000098749	A0A0R4IXD9	0.051293	0.729223
mrpl1	ENSDARG00000054606	F1QMG1	0.0378598	0.696638
cactin	ENSDARG00000059866	F1Q8W0	0.0305359	0.857774
tjp2b	ENSDARG00000023443	B0UXH8	-0.0165395	0.945487
nsfl1c	ENSDARG00000087640	F1Q8D2	0.0379819	0.588061
incenp	ENSDARG00000099194	A0A0G2L1R2	0.019329	0.9221
babam2	ENSDARG00000038863	F1QXK4	0.0289431	0.910921
dctn2	ENSDARG00000031388	Q7T3H1	0.0401591	0.668649
fyco1a	ENSDARG00000104500	A0A0R4IIH4	0.0340012	0.840054
eif3jb	ENSDARG00000053370	F1Q774	0.046013	0.626565
hprt1	ENSDARG00000117138	A0A2R8QRE7	0.0527123	0.569349
ube2l3a	ENSDARG00000112087	Q6IQK2	0.0353003	0.638769
slc30a5	ENSDARG00000051921	Q6DG36	0.00714812	0.983032
aldh16a1	ENSDARG00000037935	F1QGP1	0.0436037	0.664681
cryl1	ENSDARG00000003675; ENSDARG00000112171	B0UYA3	0.0379691	0.633622
tmem263	ENSDARG00000030465; ENSDARG00000113008	Q7T352	0.0433866	0.860819
rpusd1	ENSDARG00000060192	F1RAY7	-0.0299296	0.92882
umps	ENSDARG00000012215	B8JLL1	0.0464408	0.650597
lars2	ENSDARG00000075337	F1R7M6	0.0441694	0.533159
gstm.2	ENSDARG00000029473	A8KBR8	0.0592676	0.837246
sec24b	ENSDARG00000071906	E7F715	0.0604017	0.792786
kctd10	ENSDARG00000017115	Q6P7X5	0.0335122	0.815496
enah	ENSDARG00000032049	A0A0R4IB53	0.0415381	0.735886
rps19	ENSDARG00000030602	Q6PBW7	0.0600215	0.472053
sdhaf2	ENSDARG00000062971; ENSDARG00000114840	A3KP74	0.0362065	0.849018
trip4	ENSDARG00000098074	A0A0R4IR18	0.0265488	0.852184
hspa8	ENSDARG00000068992; ENSDARG00000114726	Q6NYR4	0.0598841	0.337803
mvp	ENSDARG00000021242	Q6P3L0	0.0164918	0.843998
ypel5	ENSDARG00000088929	F8W4R5	-5.63e-05	0.999824
mtpap	ENSDARG00000076155; ENSDARG00000112828	E7FEW2	-0.00568393	0.978617
higd2a	ENSDARG00000052371	Q566Y4	-0.00289536	0.992405
rps6ka1	ENSDARG00000033437	A0A286YAW9	0.0470016	0.443984
ruvbl2	ENSDARG00000055639	P83571	0.0463766	0.501346
ndufaf2	ENSDARG00000114828	Q6AXJ6	0.0450275	0.852685
mrpl37	ENSDARG00000062916	B0UYI3	0.0573482	0.604093
tfdp1a	ENSDARG00000019293	Q803N1	0.017886	0.952629
psmd1	ENSDARG00000003189	F1QK93	0.0342944	0.547621
oip5	ENSDARG00000093597	B8A4N0	0.0627113	0.786872
neu3.2	ENSDARG00000010047; ENSDARG00000117176	Q6DEM9	0.0516248	0.705263
hpdl	ENSDARG00000101010	E7FH29	-0.0434633	0.901296
tcp1	ENSDARG00000017891	Q9W792	0.0189382	0.750819
slc4a1ap	ENSDARG00000034160	E7F3T1	0.0396946	0.849232
surf6	ENSDARG00000023645; ENSDARG00000035427	Q6DRK9	0.0240574	0.898599
eml1	ENSDARG00000042840	A0A0R4INC0	-0.00531025	0.988654
ftsj3	ENSDARG00000104938	A0A0R4IQB8	0.0184208	0.892742
caprin1b	ENSDARG00000054272	A5WVQ1	0.0495553	0.525292
park7	ENSDARG00000116835	Q5XJ36	0.0317648	0.66231
pdia3	ENSDARG00000102640	A0A0R4IGN3	0.0531184	0.499806
mvk	ENSDARG00000004130	A2BGN1	-0.00249096	0.988815
fdxr	ENSDARG00000089369	E7FB58	0.039562	0.72984
idh2	ENSDARG00000003795	E7F4R9	0.0251688	0.92231
myo6a	ENSDARG00000044016	E9QCU8	0.0251598	0.817818
hace1	ENSDARG00000062280	K7DY07	-0.00506565	0.98565
hnrnpl	ENSDARG00000111186	A0A2R8RN29	0.0224045	0.840418
pabpn1	ENSDARG00000045373	A7YYD9	0.0475547	0.558289
rock2b	ENSDARG00000004877	A0A0R4IQJ2	0.0279158	0.920144
mki67	ENSDARG00000091150	E7F3N4	0.05943	0.596065
rps28	ENSDARG00000035860	Q6PBK3	0.0567602	0.590236
mrpl24	ENSDARG00000019222	Q6DH02	0.0372419	0.728914
ctnnal1	ENSDARG00000018162	Q1LU92	-0.039209	0.909739
cct2	ENSDARG00000087206	A0A1L1QZG0	0.0387862	0.629677
fnta	ENSDARG00000099143	A1L1V1	0.0531941	0.45306
coa3a	ENSDARG00000100585	A8KB87	0.0425671	0.770168
pygb	ENSDARG00000116450	A4IG19	0.00718403	0.909425
dldh	ENSDARG00000008785	Q6TNU6	0.0380755	0.47203
nploc4	ENSDARG00000100487	Q7ZVI8	0.0363513	0.726381
ppa1b	ENSDARG00000030441	B7ZD39	0.0272494	0.743746
gmfb	ENSDARG00000028327	Q7ZUD3	0.0313414	0.689025
ap1s3b	ENSDARG00000027966	Q66IE3	0.00819434	0.969836
ankrd13a	ENSDARG00000061901	A2BG46	0.0225631	0.900197
acss2	ENSDARG00000037781	A0A2R8Q6G5	0.0418339	0.692309
nap1l1	ENSDARG00000101813	Q803X7	0.0461823	0.504495
ssb	ENSDARG00000029252	Q7ZTI0	0.0256742	0.69442
slc38a10	ENSDARG00000077081	U3JAU0	0.0498543	0.739015
fbxw7	ENSDARG00000060994	B8A474	0.0151689	0.949437
eef2b	ENSDARG00000100371	Q6P3J5	0.0893566	0.26448
pithd1	ENSDARG00000098600	Q6NYX8	0.0313699	0.874005
rrm2	ENSDARG00000020711; ENSDARG00000078069	P79733	0.0548528	0.734255
eif1axa	ENSDARG00000029003	Q5XJR0	-0.0586683	0.838765
ero1a	ENSDARG00000015228	E7F912	-0.0114518	0.962255
clpxa	ENSDARG00000029063	Q66HW5	0.0549685	0.734711
dnajc8	ENSDARG00000059373	Q1ED27	0.0474518	0.618811
cc2d1b	ENSDARG00000099445	A0A0R4ILN1	0.0558681	0.613402
mrpl38	ENSDARG00000039667	F1QA41	0.0396026	0.774372
dtymk	ENSDARG00000052103	Q3B752	0.041577	0.725156
bud31	ENSDARG00000017084	A0A0R4I9A3	0.00694462	0.971684
NA	ENSDARG00000100909	A0A0R4IEH8	-0.0130264	0.959163
eif5	ENSDARG00000003681	Q7ZWA9	0.041706	0.782518
pdhx	ENSDARG00000051756	Q6NW45	0.0202831	0.93508
sars1	ENSDARG00000008237	Q6DRC0	0.0286511	0.725613
golph3a	ENSDARG00000052851; ENSDARG00000109334	A2BGG0	0.0501329	0.81355
zc3h13	ENSDARG00000037177	B0S5D8	0.0446115	0.822302
tuba8l4	ENSDARG00000006260	Q6NWJ5	0.0160036	0.835646
dpp3	ENSDARG00000020676	Q6DI20	0.0247948	0.757067
fbxw11a	ENSDARG00000104806	A0A2R8QFQ6	0.0280674	0.866112
rsf1b.1	ENSDARG00000068640	F1Q6Y6	0.049239	0.675378
ppp1cab	ENSDARG00000071566	Q7ZVR3	0.0336679	0.747165
phf23b	ENSDARG00000036305	Q7SXB5	0.00651773	0.987105
xrcc3	ENSDARG00000017928; ENSDARG00000113239	Q5TZD9	0.0267588	0.898111
txnl4b	ENSDARG00000058962	Q3B728	0.0108615	0.967007
fthl27	ENSDARG00000031776	Q6DHT8	0.0471028	0.717014
tbce	ENSDARG00000099921	Q5U378	0.0510916	0.626687
enpp1	ENSDARG00000005789	F6NNN9	0.368071	0.24523
uqcrh	ENSDARG00000059128	F6P0Y5	-0.124431	0.8451
mcm4	ENSDARG00000040041	Q6NZV2	0.0142	0.844362
s100a1	ENSDARG00000015543	A3KH13	0.02732	0.809236
prmt5	ENSDARG00000116785	A0A2R8QLZ5	0.0160324	0.836979
ddx47	ENSDARG00000102353	A0A0R4IKR1	-0.128656	0.692505
mcm7	ENSDARG00000101180	A0A0R4IF39	0.0273876	0.757492
eif5a	ENSDARG00000017235	Q6NX89	0.041834	0.640988
lancl2	ENSDARG00000045465	F1QHX0	0.0448911	0.708849
gars1	ENSDARG00000059070	F1QUV7	0.0142841	0.822553
pank1b	ENSDARG00000010098	F1QEN2	0.00877157	0.964812
tes	ENSDARG00000051857	F1QNJ3	-0.00262303	0.994591
hibch	ENSDARG00000054867	B0S642	0.0490665	0.81116
tdrd7a	ENSDARG00000032808	A6NAF9	0.0174639	0.928613
rps12	ENSDARG00000036875; ENSDARG00000115157	Q6PC90	0.041296	0.776616
hnrnpc	ENSDARG00000053810	Q803J4	0.0424656	0.751719
cip2a	ENSDARG00000058260	F1RDF8	0.0357736	0.894515
eapp	ENSDARG00000017272	F1QEZ7	0.429479	0.271289
uacab	ENSDARG00000060238	A0A286Y884	0.0292789	0.861021
trmt2a	ENSDARG00000002830	A2BEG2	0.0366593	0.681171
elp5	ENSDARG00000067918	A1A5V9	-0.00712631	0.978622
rpp14	ENSDARG00000011152	Q502A2	0.0366098	0.790353
dus3l	ENSDARG00000099528	A0A0R4IIP1	0.0430974	0.687983
NA	ENSDARG00000035678	Q6AZC6	0.0613779	0.746006
prkcaa	ENSDARG00000039241	F1R444	0.0402115	0.749623
pola2	ENSDARG00000015070	B0S687	0.0395229	0.699881
lrrc47	ENSDARG00000053138	F1QAF8	0.0473055	0.778453
NA	NA	A0A2R8Q8P7	0.0564149	0.638972
vrk1	ENSDARG00000018006	Q7ZUS1	0.0460512	0.613301
pnisr	ENSDARG00000069855	A0A0R4IYA4	0.0394265	0.818789
acads	ENSDARG00000030781	Q6AXI7	0.0192171	0.797226
macrod2	ENSDARG00000032601	A0A140LGM4	0.0566547	0.737635
igbp1	ENSDARG00000002184; ENSDARG00000117141	B8JM93	0.0356092	0.807741
kyat3	NA	Q7T3E5	0.0289823	0.875066
nhp2	ENSDARG00000069422	Q6PBV6	0.0653996	0.804027
rab3gap1	ENSDARG00000098079	Q6NUV0	0.0267189	0.893854
fggy	ENSDARG00000038667	F8W3I0	0.0293823	0.848492
cluha	ENSDARG00000030913	F1QSU2	0.0464401	0.579139
NA	NA	A0A0G2KSV9	-0.00537487	0.979677
anp32e	ENSDARG00000054804	Q6NUW5	0.0335386	0.653447
hnrnpr	ENSDARG00000014569	A0A0R4IHZ5	0.0339691	0.69461
palm1b	ENSDARG00000007818	A0A2R8RTM3	0.0330377	0.854341
coro1ca	ENSDARG00000035598	B0R0D7	0.0182777	0.822206
usp14	ENSDARG00000025889	F1R4B7	0.0361786	0.708792
mrps24	ENSDARG00000100116	Q502C1	0.0418113	0.706242
naa15b	ENSDARG00000030368	A0A0R4I9S5	0.0467977	0.457218
dcun1d2a	ENSDARG00000040838	B0V224	-0.00310448	0.987961
slc7a6os	ENSDARG00000010596	F1QEZ3	0.0514197	0.774564
krcp	ENSDARG00000040224	Q32PP0	0.0381195	0.80537
acsf2	ENSDARG00000061201	F1R1C0	-0.00715486	0.969135
golph3b	ENSDARG00000044225; ENSDARG00000114483	E7FGM1	0.0321842	0.744401
smx5	ENSDARG00000113078; ENSDARG00000113975	A0A2R8QU40	0.0199632	0.843214
nampt2	ENSDARG00000027183	F1RDZ8	0.0321483	0.829496
ppm1bb	ENSDARG00000011496	Q5U386	0.0394902	0.674095
atp8b1	ENSDARG00000060980	E7FFK0	0.0188941	0.9422
dnajb6b	ENSDARG00000020953	A0A1D5NSC8	0.0143137	0.928816
akap17a	ENSDARG00000104768	Q6PE21	-0.0214235	0.933758
ctps1b	ENSDARG00000098386	A9JT21	0.00879961	0.95896
ppp4r2b	ENSDARG00000053447	A1L1M4	0.0540813	0.805412
nipbla	ENSDARG00000098272	A0A0R4IGM2	0.0186212	0.924339
rps11	ENSDARG00000053058	Q7ZV05	0.0243589	0.742313
tars1	ENSDARG00000013250	A2BIM7	0.0390555	0.61194
wdr36	ENSDARG00000004774	A3KPR1	0.0327107	0.737327
polr2a	ENSDARG00000099966	A0A0R4IMS9	0.040411	0.819099
npat	ENSDARG00000055548	A0A0R4IH22	0.00175562	0.995095
nae1	ENSDARG00000011301	Q7SXP2	0.0379459	0.662234
nae1	ENSDARG00000111542	Q7SXP2	0.0379459	0.662234
acaa2	ENSDARG00000038881	B0S5C5	0.0265193	0.646362
ndc80	ENSDARG00000071694	Q6DRJ7	-0.0702693	0.848987
ivd	ENSDARG00000042853	Q8AW60	0.0224712	0.854484
rpa1	ENSDARG00000003938	Q6NY74	0.0338861	0.708825
rars1	ENSDARG00000054530	F1QLT9	0.0445554	0.560243
cpda	ENSDARG00000055648; ENSDARG00000110375; ENSDARG00000115395	E7F254	0.0280565	0.951809
tuba4l	ENSDARG00000074289	Q6TGS5	-0.0401277	0.57935
adh8a	ENSDARG00000091211; ENSDARG00000113750	Q6P0S5	0.00573472	0.976268
yars1	ENSDARG00000035913	Q6TGS6	0.0115216	0.897593
yars1	ENSDARG00000113430	Q6TGS6	0.0115216	0.897593
tbc1d22a	ENSDARG00000045510	F1REP0	0.0284538	0.881991
sumo1	ENSDARG00000044267	Q7SZR5	0.0526573	0.750449
ywhaba	ENSDARG00000013078	Q5PRD0	0.0224838	0.733715
smfn	ENSDARG00000009806	F1QNX9	0.0488501	0.530659
rpe	ENSDARG00000005251; ENSDARG00000117024	Q6PBW9	0.037651	0.648578
mrps7	ENSDARG00000101622	Q498Z6	0.0180454	0.876696
st13	ENSDARG00000021973	Q6NX98	0.000837332	0.989828
ncl	ENSDARG00000002710	B8JLQ3	0.0363416	0.661256
rbm25b	ENSDARG00000006395	A8DZA0	0.021109	0.820938
naa30	ENSDARG00000079686	F1RAT9	0.0378634	0.832255
ywhabl	ENSDARG00000040287	Q6P102	0.0174031	0.853927
wdr61	NA	Q6P5M2	0.0266931	0.741597
ctbp1	ENSDARG00000057007; ENSDARG00000115804	Q9DEG7	-0.0006817	0.997139
rbm17	ENSDARG00000031346	Q7ZVN6	0.028973	0.874129
arl3	ENSDARG00000071409	Q1MTE5	0.0296542	0.790418
arpc4	ENSDARG00000054063; ENSDARG00000058225	Q6NZZ2	0.0183952	0.812594
rnf111	ENSDARG00000078802	R4L6W8	-0.0120616	0.965707
si:dkey-51e6.1	ENSDARG00000042133	Q5TYP3	0.02558	0.822092
lsp1b	ENSDARG00000099385	A0A0G2KYR2	0.0101758	0.9618
si:ch211-197h24.6	ENSDARG00000091631	E9QIZ1	0.0208636	0.898486
spag7	ENSDARG00000011555	F1QE09	0.0028428	0.989129
hadh	ENSDARG00000030765	Q6DI22	0.0175175	0.891087
NA	ENSDARG00000041723; ENSDARG00000116706; ENSDARG00000117112	Q6IQJ2	-0.0265513	0.742783
rtcb	ENSDARG00000101047	Q6NZS4	0.0300116	0.711807
pard3ba	ENSDARG00000092671	A0A0H2UKQ5	-0.0713844	0.737957
coq8aa	ENSDARG00000020123	A0A0R4I9G5	0.0329923	0.802819
vldlr	ENSDARG00000006257	A0A2R8QJ78	0.0200017	0.858659
thg1l	ENSDARG00000038360	F1R9P0	-0.0203486	0.917497
pdlim5b	ENSDARG00000027600	F1QSU4	0.00626968	0.969066
vangl2	ENSDARG00000027397	Q8UVJ6	0.0335807	0.81413
calm1a; calm1b; calm2a; calm2b; calm3a; calm3b	ENSDARG00000015050; ENSDARG00000021811; ENSDARG00000031427; ENSDARG00000034187; ENSDARG00000074057; ENSDARG00000100825	Q6PI52	0.00726969	0.937943
sec61al1	ENSDARG00000021669	Q90ZM2	-0.0221773	0.952471
crlf3	ENSDARG00000070261	Q568M3	0.0392702	0.790862
mcm2	ENSDARG00000102798	A0A0R4IF65	0.0344241	0.599584
ilk	ENSDARG00000056964	Q6PHD6	0.0404571	0.95212
got1	ENSDARG00000039093	Q7ZUW8	0.0298039	0.762311
uba1	ENSDARG00000037559	F1RCA1	0.0284255	0.681729
tprkb	ENSDARG00000014941	A0A2R8QN58	0.0286671	0.832317
depdc1a	ENSDARG00000018165	Q803Q4	0.00767618	0.972471
depdc1a	ENSDARG00000114097	Q803Q4	0.00767618	0.972471
nup35	ENSDARG00000012222	A0A2R8Q7N6	0.0340056	0.80752
tcerg1b	ENSDARG00000030665	E7F3A6	0.0301187	0.788184
hspa5	ENSDARG00000103846	Q6P3L3	0.0190147	0.758153
pop1	ENSDARG00000102087	A0A0R4ICC3	0.0284975	0.919649
denr	ENSDARG00000037229	Q6DH65	0.032209	0.78553
elp1	ENSDARG00000094204	A0A0R4IJ07	0.0204886	0.912492
coq6	ENSDARG00000060380	F1RAX8	0.0303001	0.812703
mvda	ENSDARG00000099336	A0A0R4ICC6	0.0394092	0.711339
haus1	ENSDARG00000058968	F1QWF9	0.0102577	0.941973
lsm8	ENSDARG00000111914	A0A2R8QFM4	0.0279338	0.788468
aclya	ENSDARG00000099079	F1QZ09	0.0019206	0.971386
cep131	ENSDARG00000088984	A0A286YA69	-0.0010228	0.99586
npm2b	ENSDARG00000053963	A0A2R8QS89	0.0318717	0.63683
selenoj	ENSDARG00000087277	A0A140LGS9	0.0176641	0.959878
nccrp1	ENSDARG00000035326; ENSDARG00000113175	Q568V3	0.0156538	0.904363
ubl4a	ENSDARG00000007359	Q7ZWB2	0.0363837	0.808987
polr2b	ENSDARG00000098783	A0A0R4IXL0	0.0272295	0.790756
acadvl	ENSDARG00000016687	F1Q8J4	0.0303258	0.678189
aldh2.2	ENSDARG00000028087	F1QZU7	0.0100695	0.893419
aco2	ENSDARG00000007294	F8W4M7	0.00382414	0.945855
rpl21	ENSDARG00000010516; ENSDARG00000110263	Q6IQQ0	0.0475915	0.563169
bub3	ENSDARG00000075883	U3JAH9	0.0375568	0.815588
pdia4	ENSDARG00000018491	Q1ECX9	-0.0238481	0.763121
wdr76	ENSDARG00000053554	E7FER1	0.0143663	0.946463
supt5h	ENSDARG00000042724	A0A0R4IBG8	0.014895	0.912096
atp6v1d	ENSDARG00000011175	Q7ZVX8	0.0241091	0.844286
pcxa	ENSDARG00000098766	A0A0R4IFJ4	-0.0264732	0.627888
cgna	ENSDARG00000055607	A0A2R8QG07	-0.0257772	0.909091
psmc1b	ENSDARG00000043561	Q6IQ72	0.029442	0.756006
psmb6	ENSDARG00000002240	F1RCM3	0.0307571	0.721651
hmgb2a	ENSDARG00000029722	B8JL29	0.0322878	0.771128
sdha	ENSDARG00000016721	Q7ZVF3	0.0124301	0.901587
galk1	ENSDARG00000028088	F1R3T4	0.028822	0.756298
lrrfip2	ENSDARG00000010400	A0A0R4IMS4	0.0198178	0.870936
eci1	ENSDARG00000018002	F1QX93	0.0146901	0.85116
coq5	ENSDARG00000035618	A5WW99	0.0423053	0.785258
rps6ka2	ENSDARG00000028469	E7F164	0.0165102	0.900854
ogal	ENSDARG00000103266	A0A0R4IC35	0.0121235	0.903184
tango2	ENSDARG00000056550	A0A2R8RVG3	0.025166	0.887278
snupn	ENSDARG00000008395	Q6P5J9	0.0329254	0.834472
rsl24d1	ENSDARG00000040439	Q7ZTZ2	0.0285078	0.855223
pyroxd1	ENSDARG00000104817	A0A0R4IEM7	0.0423682	0.800698
ywhah	ENSDARG00000005560	Q7T3G2	0.0221589	0.821032
actc1a	ENSDARG00000042535; ENSDARG00000076126	Q6IQR3	0.00584476	0.959652
mrps34	ENSDARG00000057910	F1QEG6	0.0297298	0.778492
nup50	ENSDARG00000017454	F1R0E4	0.0381563	0.860901
mthfd1b	ENSDARG00000040492	F1QXP5	0.00791715	0.922892
chmp1a	ENSDARG00000102643	A0A0R4IZC4	0.00389387	0.978739
znf593	ENSDARG00000044102	E7FCM9	0.0124187	0.952607
dnajc11a	ENSDARG00000011196; ENSDARG00000109540	F1QWW6	-0.0562969	0.852591
gdi2	ENSDARG00000005451	Q6TNT9	-0.0093421	0.906569
enoph1	ENSDARG00000026198; ENSDARG00000111634; ENSDARG00000114318	Q6GMI7	0.0501672	0.839792
pgk1	ENSDARG00000054191	F1QXV8	0.00614118	0.942488
phkg2	ENSDARG00000054208	F1QXS6	0.0260892	0.846486
mettl26	ENSDARG00000027461	Q7ZVJ8	0.000633215	0.99779
nmt1a	ENSDARG00000052966	F1QY00	0.0173273	0.899465
mrpl28	ENSDARG00000057805; ENSDARG00000109307	F1RDR5	0.0164755	0.810361
smarca2	ENSDARG00000115738	A0A2R8QHR6	-0.0259235	0.910916
ppp1r16b	ENSDARG00000079860	X1WB97	-0.0307035	0.904584
tpd52l2b	ENSDARG00000013655	E9QEK2	0.0196853	0.824787
rpl4	ENSDARG00000041182	Q7ZW95	0.00410684	0.955589
suz12a	ENSDARG00000070256	F1RAY2	0.00830762	0.967897
ciao2b	ENSDARG00000052010	Q6DHF2	0.0260698	0.872191
ddx47	ENSDARG00000102353	A0A0R4IH57	-0.0141343	0.963302
unm_hu7910	ENSDARG00000078703	A0A2R8QJF6	0.0131897	0.943635
ash1l	ENSDARG00000070981	A0A0R4J6P5	-0.0467499	0.918086
bcat2	ENSDARG00000054849	E9QFU8	0.0194855	0.83393
si:ch211-140m22.7	ENSDARG00000077967	A0A2R8RW11	0.012629	0.915664
uchl3	ENSDARG00000030177	Q504C0	0.0320141	0.740136
ppat	ENSDARG00000004517	Q5RG54	0.0247125	0.761602
psmd14	ENSDARG00000063100	F1QHE5	0.0295435	0.671368
pitrm1	ENSDARG00000038563	F1QNA0	0.0103139	0.895568
camlg	ENSDARG00000100409	A0A0R4ING6	-0.0132287	0.961039
pkma	ENSDARG00000099730	Q7ZVT2	0.00555145	0.931475
bco1	ENSDARG00000104256	Q7ZTS0	0.00916999	0.955735
gsto2	ENSDARG00000033285	F1QBZ6	0.0148997	0.917541
golga2	ENSDARG00000063197	A1IH00	0.0224242	0.870115
gstm.1	ENSDARG00000042533	B8JIS8	0.0267306	0.854096
pald1a	ENSDARG00000098946	A0A0G2KQ04	-0.0517206	0.827536
arpin	ENSDARG00000041085	Q1LWJ6	0.0367984	0.849273
tmem53	ENSDARG00000038789	Q6DHN0	-0.0430358	0.878275
rbm4.3	ENSDARG00000022129	Q6NXC1	0.0353301	0.652633
mat1a	ENSDARG00000039605; ENSDARG00000115975	Q7ZW04	0.00977309	0.966567
aldocb	ENSDARG00000019702	Q8JH70	0.0248042	0.700254
ppp3ccb	ENSDARG00000057456	F1QF86	0.0126813	0.879898
ppm1g	ENSDARG00000075559	F1QJE5	0.00872381	0.937183
lsm14aa	ENSDARG00000006600	Q6P111	0.0262217	0.877203
pfklb	ENSDARG00000099755	A0A0R4ID68	0.0126245	0.84811
tbc1d24	ENSDARG00000069339	A0A2R8QFZ9	0.0311664	0.834894
uqcc2	ENSDARG00000011272	Q6PBU7	0.0209035	0.812236
aqr	ENSDARG00000016775	F1QQV6	0.0196806	0.810894
tcf7l2	ENSDARG00000004415	E9QFQ3	0.0115805	0.949941
tmf1	ENSDARG00000057997	F1REB9	0.0131537	0.962877
cpox	ENSDARG00000062025	Q1LY08	0.0181263	0.84411
acss3	ENSDARG00000032218	F1R1I6	0.0107016	0.935572
akr7a3	ENSDARG00000016649	A0A2R8RZR0	-0.0304418	0.877488
mrpl4	ENSDARG00000058824	A0A0R4ILL2	0.00706923	0.931785
hsd17b10	ENSDARG00000017781	Q5XJS8	0.0232315	0.770725
upb1	ENSDARG00000011521; ENSDARG00000116790	B0V1I3	0.0797005	0.839831
rnmt	ENSDARG00000070553	A0A2R8S084	0.0367836	0.711326
trmt1l	ENSDARG00000042057	F1QK14	0.0305667	0.654801
atp5meb	ENSDARG00000068940	A2ARG7	0.0347406	0.859128
birc5a	ENSDARG00000075621	F1QTF4	0.00968722	0.948053
snu13b	ENSDARG00000023299	Q7ZV23	0.0152654	0.899048
rpl10a	ENSDARG00000042905	Q6PC69	-0.000823013	0.991226
prpf31	ENSDARG00000095904	Q7SXM7	-0.0142164	0.961261
zbtb8os	ENSDARG00000016368	Q566V0	0.00956896	0.976948
NA	ENSDARG00000038876	F1R2G5	0.0147877	0.904994
gspt1l	ENSDARG00000098627	Q7T358	0.0194849	0.815066
glyctk	ENSDARG00000060120	Q08BL7	0.0185566	0.857411
crad	ENSDARG00000011602	Q5RG44	0.0192635	0.926324
aldh3b1	ENSDARG00000013839	Q90ZZ7	0.0445535	0.555576
nup62l	ENSDARG00000112620	A0A2R8QTE7	0.027975	0.787272
acadl	ENSDARG00000088357; ENSDARG00000115321	A3KQR0	0.0139164	0.839451
paics	ENSDARG00000033539	Q7ZUN6	0.00225993	0.975316
rab14	ENSDARG00000074246	Q7ZVX4	0.024443	0.818097
mcmbp	ENSDARG00000055314	A0A2U3TVL4	0.0158912	0.820762
ube2g1a	ENSDARG00000015292; ENSDARG00000112281	Q7ZVK2	0.0267073	0.771338
ccdc57	ENSDARG00000087657	E7F5V3	0.0144142	0.834738
tp53i11b	ENSDARG00000006025	Q1LYA2	0.023095	0.875956
stip1	ENSDARG00000004906	Q5RKM3	0.0242864	0.710954
abcf3	ENSDARG00000089705	E7F784	0.0217846	0.953705
atic	ENSDARG00000016706	A2CEW4	-0.00566744	0.91631
igf2bp3	ENSDARG00000010266	A0A0R4IYT0	0.0206174	0.85076
tbc1d5	ENSDARG00000036212	F1QXM3	-0.0248247	0.89665
psmg2	ENSDARG00000035987	Q1LXS2	0.0180307	0.914984
anapc5	ENSDARG00000008461	A0A0R4IBB9	0.0179656	0.878209
rpl36	ENSDARG00000100588	Q6Q415	0.0104535	0.911165
pank4	ENSDARG00000098453; ENSDARG00000114951	A0A0R4IK68	0.0215832	0.860839
csde1	ENSDARG00000074758	A0A2R8QTS1	0.00049907	0.99733
armc1l	ENSDARG00000020887	F1R385	0.0557802	0.886947
psma5	ENSDARG00000003526; ENSDARG00000116794	Q6TGV6	0.0254117	0.724895
pdlim7	ENSDARG00000103854	Q6P7E4	-0.00664483	0.965673
uba7	ENSDARG00000061222	E7EYF3	0.0261083	0.943711
vps29	ENSDARG00000069521	Q7ZV68	0.0129052	0.843158
myo1d	ENSDARG00000036863	E7F9L8	-0.00299987	0.985638
prrc2b	ENSDARG00000079639	F1QGS2	-0.0205824	0.909496
qdprb.1	ENSDARG00000037378; ENSDARG00000115067	A2BIE9	0.0289224	0.865418
rreb1a	ENSDARG00000063701	F1R609	-0.014928	0.962971
nsun4	ENSDARG00000021324	B8JM23	-0.0486479	0.850426
pin4	ENSDARG00000004527	Q503Y7	0.0160089	0.868023
psat1	ENSDARG00000016733	Q803I7	0.0457476	0.675396
gnpda1	ENSDARG00000037307; ENSDARG00000109317; ENSDARG00000114846	Q567X3	0.00565944	0.975367
eif2s2	ENSDARG00000053047	F1Q8P7	0.0136279	0.838275
mtmr7a	ENSDARG00000111336	A0A2R8QR85	-0.0102429	0.961395
hsdl2	ENSDARG00000002523	Q6P5L8	0.00117177	0.991597
uri1	ENSDARG00000026664	A5WVN5	0.0238564	0.848135
trip11	ENSDARG00000078381	A0A2R8QKU0	0.00683136	0.959051
arrdc1a	ENSDARG00000068148	Q6ZM71	-0.00688083	0.975554
uhrf1	ENSDARG00000103409	E7EZF3-2	0.0306951	0.755273
sf3b3	ENSDARG00000103553	Q1LVE8	0.00881562	0.914477
mrps28	ENSDARG00000041538; ENSDARG00000114420	A5PMP2	0.00815431	0.956157
cdc42	ENSDARG00000044573	Q6PFU4	0.0176198	0.935122
sord	ENSDARG00000053405	F1Q713	0.00133373	0.994546
cotl1	ENSDARG00000026829	Q6PFT7	0.0139701	0.908303
nif3l1	ENSDARG00000045249	F1QAA0	0.0141133	0.925135
mlycd	ENSDARG00000104732; ENSDARG00000117073	A3KP65	0.0226995	0.854511
ywhaz	ENSDARG00000032575	B8JLJ3	-0.0154809	0.897808
g6pd	ENSDARG00000112625	A0A2R8Q740	0.0241339	0.825114
nup153	ENSDARG00000099972	A0A0R4IVZ0	0.0252254	0.82712
agk	ENSDARG00000113514	A0A2R8RHM6	-0.057477	0.859551
acox1	ENSDARG00000014727	F1R3V9	0.00827788	0.928943
hbs1l	ENSDARG00000036778	A0A2R8QME1	0.0103304	0.908497
mphosph10	ENSDARG00000012495	E7F5L8	0.0164665	0.931298
mical1	ENSDARG00000011809	E7F9T0	0.0150963	0.894402
psmb5	ENSDARG00000075445	B0R028	0.0114169	0.881894
tubb2b	ENSDARG00000098591	A0A0R4IPH2	0.0145583	0.948778
eif4g2b	ENSDARG00000057167	A0A0R4IFW9	-0.0124515	0.963021
wdr55	ENSDARG00000007217	A0A0R4IEK9	0.0241469	0.882858
h6pd	ENSDARG00000114064	A0A2R8RYN5	0.000948834	0.996828
zc3h18	ENSDARG00000062506	Q1LUE5	0.00457595	0.977726
psmc4	ENSDARG00000027099; ENSDARG00000109415	B0R1D0	0.0132612	0.803858
fam185a	ENSDARG00000019142	E7FCG2	0.0468053	0.877284
ankrd54	ENSDARG00000055743	Q6DGX3	0.0146765	0.922134
parp4	ENSDARG00000069934	A0A2R8RUY6	0.0111	0.939472
dkc1	ENSDARG00000016484	F1Q749	0.0536286	0.796043
fbxo2	ENSDARG00000099306	B0BLX4	0.0141824	0.864338
gtpbp6	ENSDARG00000061091	X1WE07	0.00860385	0.927378
lztr1	ENSDARG00000015905	F1R533	-0.0216793	0.943629
rpl7a	ENSDARG00000019230	A0A2R8Q9K6	0.0162391	0.894794
tmed9	ENSDARG00000004261	Q561X2	-0.0133888	0.960822
supt16h	ENSDARG00000079949	A5A4L9	0.0231783	0.776127
hyi	ENSDARG00000030166	Q7T3H9	0.0116449	0.930145
qars1	ENSDARG00000010316	B0UYD6	0.0178626	0.773077
eef1g	ENSDARG00000056119	Q6PE25	-0.0130153	0.805267
aamp	ENSDARG00000045019	F1QUU3	0.0301616	0.866744
hnrnpa1a	ENSDARG00000011020	E7FAQ8	0.00880825	0.917546
skp1	ENSDARG00000003151	Q6PBY8	0.0144884	0.919254
sardh	ENSDARG00000058102	F1Q5K3	0.00702371	0.933816
ssrp1a	ENSDARG00000116441	A0A2R8QK93	0.0252533	0.730559
clta	ENSDARG00000045618; ENSDARG00000115484	E7F1Q8	0.00187644	0.982206
rnaseh2a	ENSDARG00000018891	Q6TNR0	0.00413298	0.980741
si:ch73-233m11.2	ENSDARG00000091859	F1QZJ8	-0.0191661	0.919413
lars1a	ENSDARG00000090988	E7F9F1	0.0336355	0.713984
fxn	ENSDARG00000074356	B0V2S4	0.00733435	0.965669
asl	ENSDARG00000033361	F1RA91	0.00634576	0.950132
ecd	ENSDARG00000114710	A0A2R8QAV3	0.0209018	0.877543
prpf6	ENSDARG00000091367	A0A2R8PWG5	0.00259031	0.982978
ftr24	ENSDARG00000008396; ENSDARG00000112253	B0S6R8	-0.0774217	0.884014
mrpl20	ENSDARG00000090462	F1QKE9	0.0364037	0.770341
rhoad	ENSDARG00000018328; ENSDARG00000113341	Q6DHE8	0.0200688	0.903394
txnrd3	ENSDARG00000100374	Q7T2C8	-0.00454115	0.959653
rpl18a	ENSDARG00000025073	Q7ZWJ4	0.000460039	0.995921
rbm4.2	ENSDARG00000055080	F1Q7F8	0.00614656	0.949256
rbm33a	ENSDARG00000068562	F1QAC0	-0.0360989	0.857009
msna	ENSDARG00000058128	Q66I42	0.0155353	0.774838
mrpl48	ENSDARG00000035167	F1QEF5	0.0263313	0.757545
ngrn	ENSDARG00000061314	A5PMG7	-0.028167	0.903776
NA	NA	A0A0G2KG42	0.0156949	0.882486
nansa	ENSDARG00000045620	F1R1P6	0.0107608	0.914792
ckba	ENSDARG00000069752	Q08BV6	0.0154474	0.889021
ctsd	ENSDARG00000057698	Q8AWD9	0.0278139	0.948196
trub1	ENSDARG00000053805	B3DHG0	0.0193976	0.893124
kin	ENSDARG00000045515	F1R4R4	0.0145638	0.891947
atp6v1e1b	ENSDARG00000030694	Q6NWK4	0.01217	0.887265
poldip2	ENSDARG00000092305; ENSDARG00000112927; ENSDARG00000117099	Q6TGW1	0.038787	0.773925
anxa13	ENSDARG00000013976	F1REH8	-0.00994818	0.970977
rpl17	ENSDARG00000057556	Q7T1K0	0.0141312	0.81726
wdr18	ENSDARG00000041113	Q68EI0	0.0146882	0.884846
nsun2	ENSDARG00000056665	A5PMI3	0.00346696	0.963744
sptan1	ENSDARG00000019231	F1R446	0.0200592	0.87557
ahcy	ENSDARG00000005191	Q803T5	-0.0096952	0.896201
hadhb	ENSDARG00000102055	A0A2R8RRC9	0.0124336	0.917398
LOC563448	ENSDARG00000044325	B3DFU8	0.00698745	0.972638
si:ch211-12h2.6	ENSDARG00000088932	E7EZV4	-0.103663	0.774192
faf2	ENSDARG00000052374	F1Q6Z1	0.0192229	0.931401
gtpbp3	ENSDARG00000018650	A0A2R8QCU4	-0.00900153	0.960107
cntn1a	ENSDARG00000087843	A0A0G2KK51	-0.0386945	0.843093
palld	ENSDARG00000040009	Q5RHD8	0.018948	0.938407
prtfdc1b	ENSDARG00000011683	A0A2R8QN15	0.00576394	0.967344
fam151b	ENSDARG00000020024	A2BGP9	-0.0177627	0.900085
pccb	ENSDARG00000038910	B0V0X1	0.00927884	0.904243
ldhba	ENSDARG00000019644	Q9PVK4	-0.0108832	0.855922
dhx15	ENSDARG00000015392	E7F3I8	0.0158256	0.853085
rangap1b	ENSDARG00000115814	A0A2R8QT01	0.0191316	0.872296
psmc5	ENSDARG00000015315	Q6AZC1	0.00790842	0.885815
rps3a	ENSDARG00000035692; ENSDARG00000114628; ENSDARG00000115378	Q6PBY1	0.00282932	0.958148
pcca	ENSDARG00000110281	A0A2R8PV58	-0.041774	0.62246
prkcsh	ENSDARG00000004470	F1RBW3	-0.0146823	0.901923
b3glcta	ENSDARG00000073917	F1Q7I4	-0.0303962	0.88273
thop1	ENSDARG00000013776	E7EZ90	-0.0243197	0.706372
cenpu	ENSDARG00000088924	E7FCV0	-0.0392287	0.848748
ctsba	ENSDARG00000055120	Q6PH75	0.00195054	0.994083
hibadha	ENSDARG00000102906	A0A0R4IA23	0.00996563	0.937556
eny2	ENSDARG00000070046	Q6DH42	0.0156768	0.925467
snrpe	ENSDARG00000033175	Q7ZUG0	0.00487359	0.974772
rpl37	ENSDARG00000034291	Q6IQJ7	-0.00229379	0.98734
kdm5c	ENSDARG00000006124	B0S6L0	-0.0384455	0.864038
psmd8	ENSDARG00000020454	Q6IQH4	0.0195225	0.802224
mcm6l	ENSDARG00000111624	A0A0E4AYA7	-0.0121095	0.864936
polr2g	ENSDARG00000056127	Q7ZW41	0.00985599	0.977665
atp5pf	ENSDARG00000014313	B8JM34	-0.0306864	0.909978
zhx3	ENSDARG00000019774	F1R0G0	0.012935	0.922548
acbd5a	ENSDARG00000034883	F1QVD4	-0.0197876	0.950387
hmbsa	ENSDARG00000008840	A0A0R4IQ55	0.00602404	0.947449
porb	ENSDARG00000059035	F8W4Z6	0.0115405	0.970618
dda1	ENSDARG00000109308	A0A2R8RSM9	-0.0344718	0.879433
tjp1b	ENSDARG00000079374	E7FE08	0.0101037	0.966506
dctn3	ENSDARG00000041363	Q6GQL6	0.00414318	0.971357
rbm4.1	ENSDARG00000036386	Q6IQ97	0.0158732	0.921567
pgd	ENSDARG00000015343; ENSDARG00000117150	F1Q883	0.0232306	0.831772
dip2ba	ENSDARG00000005350	Q6NVJ5	0.00684814	0.96142
etfa	ENSDARG00000101631	Q7ZUS9	-0.00218895	0.979543
psmc1a	ENSDARG00000030537	A8KC30	0.00746362	0.915251
shmt1	ENSDARG00000052816	Q6NYR0	-0.0216339	0.768783
meak7	ENSDARG00000062951; ENSDARG00000068763	Q1LWV7	0.0258615	0.875287
cul4a	ENSDARG00000096578	Q7T2C1	0.0287487	0.87032
rpl27	ENSDARG00000015128	Q7ZV82	-0.00350339	0.943677
tnikb	ENSDARG00000009031	F1QAJ8	-0.0300354	0.887646
mrpl45	ENSDARG00000044942; ENSDARG00000114416; ENSDARG00000115767	E9QEK4	0.0064864	0.946145
pqbp1	ENSDARG00000029724	Q6DH51	-0.0083364	0.965888
fkbp2	ENSDARG00000044540	A9JSW0	-0.0468288	0.899567
si:ch73-1a9.3	ENSDARG00000103919	A0A0R4IBX9	-0.020261	0.95756
sdf4	ENSDARG00000070682; ENSDARG00000109313	Q7ZUC2	0.00672463	0.955499
chmp2a	ENSDARG00000053979	B7ZV06	0.0158361	0.895983
ntpcr	ENSDARG00000021853	B8K0C4	-0.00150548	0.991884
37500	ENSDARG00000027590	F1QQN9	-0.00376149	0.972277
NA	ENSDARG00000054934; ENSDARG00000110184	Q5XJM7	0.0238705	0.810654
ppp2cb	ENSDARG00000099241; ENSDARG00000111489	Q803G3	0.00628546	0.970286
psmc3	ENSDARG00000007141	A0A0R4ILA8	0.00261752	0.971289
nrd1a	ENSDARG00000019596	B0S6B9	0.0110119	0.940714
smarca5	ENSDARG00000052348	B8A552	0.0078584	0.944407
ybx1	ENSDARG00000004757	B5DE31	0.0103243	0.909879
rpl24	ENSDARG00000099104	Q8JGR4	0.0191096	0.864837
LOC100333227	ENSDARG00000061660	E7F427	0.0227453	0.911068
map4k3a	ENSDARG00000087742	E7F7S9	0.00460689	0.970873
atad5a	ENSDARG00000070568	E7FE92	-0.0231961	0.905061
psma6a	ENSDARG00000019398	Q7SXN6	0.0163831	0.875518
paf1	ENSDARG00000098432	Q4U0S5	0.00731606	0.949477
ugp2b	ENSDARG00000008200; ENSDARG00000110864	F1QDY2	0.0120608	0.864402
dok2l	ENSDARG00000116593	A0A2R8QB47	0.0966917	0.755693
lsm7	ENSDARG00000058328	A4FVI7	0.0104184	0.917129
smad5	ENSDARG00000037238	Q9W7E7	-0.00684734	0.976881
senp2	ENSDARG00000073837	E7F9K9	-0.0186583	0.945185
abcc1	ENSDARG00000104719	A0A0R4IC81	-0.0792166	0.876108
necap2	ENSDARG00000046002	F1RAQ5	0.00474808	0.979691
cutc	ENSDARG00000077306	Q5XJE1	0.0193069	0.911443
pdia7	ENSDARG00000014015	F1QP99	0.00367719	0.968302
dlst	ENSDARG00000014230	F1QFQ6	-0.0117294	0.885429
golga1	ENSDARG00000008979	A0A0R4IR50	-0.0110018	0.969175
vaspb	ENSDARG00000017105	Q1LVK6	0.0171254	0.90634
gpn3	ENSDARG00000069525	Q6ZM63	-0.0219525	0.924187
acy3.1	ENSDARG00000093003	Q6DHI0	-0.0045317	0.97651
mt-cyb	ENSDARG00000063924	Q9MIX8	-0.00409036	0.982678
wwp2	ENSDARG00000061345	F6P346	-0.0182799	0.936833
hspa4b	ENSDARG00000018989; ENSDARG00000112727	Q6NZU0	-0.0135075	0.851453
fscn1a	ENSDARG00000059680	F1QET7	-0.00881427	0.920414
txlna	ENSDARG00000077037	A5D6U5	0.00864459	0.924736
kat5b	ENSDARG00000045951	B8JKI8	0.0540356	0.876025
rfc2	ENSDARG00000014274	F1R0T0	0.0185449	0.879014
selenot2	ENSDARG00000113864	A0A0R4IVX0	-0.0524933	0.856278
pafah1b1b	ENSDARG00000026595	A0A0R4I9B2	0.000192023	0.99865
wdhd1	ENSDARG00000015998	A0A0R4J7S6	-0.00377921	0.957012
golga4	ENSDARG00000075331	E7FEK9	0.00774833	0.939962
cetn3	ENSDARG00000011825	A0A2R8Q249	0.0131669	0.925644
mydgf	ENSDARG00000071679	Q6DGL1	0.020895	0.840614
ccdc6a	ENSDARG00000043334; ENSDARG00000112924	Q7ZUC4	0.0197993	0.876447
iba57	ENSDARG00000063446	B8JMH0	0.00854207	0.947457
zranb2	ENSDARG00000044332	E7F1Q7	0.0858488	0.781624
aldh18a1	ENSDARG00000099579	A4IGC8	-0.00770218	0.947319
trmt10c	ENSDARG00000041575	B8JM40	0.00626361	0.960243
snx7	ENSDARG00000105185	A0A0R4IIY5	0.0351791	0.907412
mccc2	ENSDARG00000017571	A2BIN5	-0.0198152	0.845029
mrps31	ENSDARG00000057855	A2BEP0	0.0201167	0.886875
fkbp4	ENSDARG00000008447	F1RCG7	0.0148264	0.845364
dusp19a	ENSDARG00000040490	B0S6R2	0.0198846	0.949316
cryz	ENSDARG00000016074	A5PN39	0.0252241	0.85862
mt-nd4	ENSDARG00000063917	Q9MIY1	-0.00879958	0.989096
pdia5	ENSDARG00000069242	B0S5S6	-0.00218752	0.983053
cdk7	ENSDARG00000051916	Q6NWC5	-0.00281639	0.985893
prpsap2	ENSDARG00000019326	Q803V2	-0.00949543	0.922673
hmgb2b	ENSDARG00000053990	Q66IB6	0.00493492	0.964783
mrpl22	ENSDARG00000109961	A0A2R8Q086	-0.00172204	0.985402
arhgap35b	ENSDARG00000060297; ENSDARG00000113130	A5PF53	-0.0380438	0.880819
NA	NA	A0A2R8QEX8	-0.157426	0.599059
serpinb1	ENSDARG00000055416	Q6DG30	0.00478914	0.968518
ganabb	ENSDARG00000076811	F1Q6Z9	-0.0242124	0.748922
cdkal1	NA	Q6PG34	-0.00663798	0.988896
rfc4	ENSDARG00000042458	A0A0R4IAU3	0.00436775	0.957295
stt3b	ENSDARG00000001890	A0A2R8S0J3	0.0268376	0.884178
sil1	ENSDARG00000116892	A0A2R8Q0J3	0.0318854	0.870723
cars1	ENSDARG00000036164	E7FDV9	-0.0021263	0.976457
eif2s3	ENSDARG00000008292	F1QGW6	0.014518	0.931518
ctnnbl1	ENSDARG00000011958	Q6P4V4	-0.00683383	0.971739
nck2a	ENSDARG00000018206	F1R1C3	-0.0325953	0.888254
taf4b	ENSDARG00000075732	F1QMF8	-0.0329882	0.872175
tubg1	ENSDARG00000015610	Q7ZVM5	-0.000268577	0.998025
clcn5a	ENSDARG00000019693	X1WEF7	0.0213519	0.945884
eftud2	ENSDARG00000012261	F1Q6N0	-0.00943482	0.910848
rasa1a	ENSDARG00000035535	F1R3X3	0.0159647	0.908302
mipepa	ENSDARG00000055344	A0A2R9YJP0	0.00328096	0.983764
psma8	ENSDARG00000010965	Q6P0I2	-0.00670814	0.920727
rbm14b	ENSDARG00000103834	Q6NV05	-0.00254629	0.989846
znhit2	ENSDARG00000030805	F1QDQ6	-0.0088755	0.965018
mrrf	ENSDARG00000034174; ENSDARG00000115754	F1QJ48	0.0164765	0.899231
mrpl2	ENSDARG00000062568	E7F8R3	0.0125246	0.898507
nck1b	ENSDARG00000075369	E7F6M0	-0.0854445	0.780849
recql4	ENSDARG00000077516	E7F2M7	-0.0111558	0.942133
ccdc14	ENSDARG00000098734	A0A0R4I9X3	-0.0780066	0.873205
ppp1r14aa	ENSDARG00000011239	Q567W8	0.013188	0.936774
idh1	ENSDARG00000112650	A0A2R8QMB7	0.0124708	0.897909
nap1l4a	ENSDARG00000070560	A0A2R8Q4J7	-0.00428092	0.955718
mia2	ENSDARG00000099973	A0A0R4IZ17	-0.0333927	0.89796
[truncated: 2,966 more rows]

## Sheet: Differential_proteins
Gene name	Gene description	Class
b9d2	DUSP domain-containing protein OS=Danio rerio OX=7955 PE=4 SV=1	Down
gle1	GLE1 RNA export mediator [Source:ZFIN;Acc:ZDB-GENE-040831-4]	Down
scrib	scribble planar cell polarity protein [Source:NCBI gene (formerly Entrezgene);Acc:368473]	Down
ovca2	OVCA2 serine hydrolase domain containing [Source:ZFIN;Acc:ZDB-GENE-050522-115]	Down
tmem177	transmembrane protein 177 [Source:ZFIN;Acc:ZDB-GENE-030131-993]	Down
bcs1l	BC1 (ubiquinol-cytochrome c reductase) synthesis-like [Source:NCBI gene (formerly Entrezgene);Acc:394157]	Down
cep170	Centrosomal protein 170B OS=Danio rerio OX=7955 GN=cep170b PE=3 SV=3	Down
mt-atp6	ATP synthase 6 [Source:NCBI gene (formerly Entrezgene);Acc:140519]	Down
usp19	Ubiquitin-specific peptidase 19 OS=Danio rerio OX=7955 GN=usp19 PE=1 SV=1	Down
odc1	ornithine decarboxylase 1 [Source:ZFIN;Acc:ZDB-GENE-010816-1]	Up
hcfc2	host cell factor C2 [Source:ZFIN;Acc:ZDB-GENE-050417-203]	Up
