# Supplementary material for: CRISPR-RfxCas13d screening uncovers Bckdk as a post-translational regulator of maternal-to-zygotic transition in teleosts
Source: EMBO J. 2025 Nov 18;44(23):7021–59. doi: 10.1038/s44318-025-00617-8 (PMC12669676; doi:10.1038/s44318-025-00617-8)
Supplement: Supplementary file 4 — Source data Fig. 1 [file 44318_2025_617_MOESM4_ESM.zip]

Archive with 6 entries (5 files):
- Images_1C/
- Images_1C/30%epiboly.tif
- Images_1C/50%epiboly.tif
- Images_1C/germ_ring.tif
- Images_1C/shield.tif
- Fig1.xlsx
