# Supplementary material for: CRISPR-RfxCas13d screening uncovers Bckdk as a post-translational regulator of maternal-to-zygotic transition in teleosts
Source: EMBO J. 2025 Nov 18;44(23):7021–59. doi: 10.1038/s44318-025-00617-8 (PMC12669676; doi:10.1038/s44318-025-00617-8)
Supplement: Supplementary file 4 — Source data Fig. 1 [file 44318_2025_617_MOESM4_ESM.zip › Fig1.xlsx]

## Sheet: Fig1A
Translation data of maternal RNA candidates selected for the maternal screening of phosphorylation factors
Gene_symbol	rpkm_rpf_0h	rpkm_rpf_2h	rpkm_rpf_5h	rpkm_rpf_12h
akap8l	201.862	403.917	337.477	364.514
akip1	135.419	248.635	3.59965	19.0894
akirin1	257.816	549.047	380.029	308.579
baiap2l1a	92.714	303.479	48.5934	15.7657
bckdk	105.149	147.958	161.686	57.0609
cab39	92.5494	214.205	204.297	84.4556
cab39l	135.009	234.52	78.0949	90.1678
cab39l1	13.1436	158.244	106.257	47.1297
calm1a	336.691	1105.36	828.655	178.171
calm2a	1254.94	1128.75	1525.54	390.06
camk2g1	112.322	189.659	76.0336	32.6044
ctdnep1b	0	178.639	3.79449	13.3955
ctdspl2a	134.256	363.911	96.2566	53.5294
ctdsplb	186.909	214.704	26.7073	62.5193
dctpp1	195.511	817.067	210.947	175.04
gbp	459.125	443.987	144.683	108.773
hexim1	42.4255	153.318	77.7977	116.021
itpkca	107.942	226.803	17.7771	18.4084
marcksb	638.402	2780.33	2006.52	2521.86
mibp	90.2791	970.266	132.639	182.495
mknk1	186.201	204.949	4.70035	6.1345
mknk2a	161.983	236.165	2.09232	15.3103
pak4	101.41	147.413	107.514	27.0246
pdik1l	185.099	187.496	11.7658	22.9386
pi4k2b	26.9206	225.373	22.0382	34.2999
pim3	465.208	444.713	33.8884	34.7417
pip4k2ca	129.531	153.576	180.453	43.7864
plpp2b	16.3693	130.755	15.6077	19.2427
ppm1g	453.73	1027.63	794.694	326.722
ppp1caa	354.235	802.817	595.36	380.59
ppp1cab	108.664	531.724	445.751	461.881
ppp1r13bb	104.675	138.119	14.5868	12.7296
ppp1r2	200.096	265.617	69.6338	51.5041
ppp1r3b	77.0485	153.774	154.229	106.941
ppp1r8b	64.5782	192.88	151.21	64.1371
ppp4ca	87.0548	239.604	134.652	119.893
ppp4cb	617.402	951.2	292.639	189.686
ppp4r2a	127.985	378.803	186.497	59.5076
ppp4r2b	337.269	532.404	165.844	81.949
ptp4a2b	287.468	594.028	385.089	104.914
rac1a	472.89	1770.99	1164.38	558.522
rhogc	23.7703	375.068	55.768	38.0773
ror2	42.9694	138.758	56.696	39.9931
rps6ka3a	49.0405	178.371	134.715	39.3692
stk26	142.041	431.071	130.823	24.5035
stk3	228.467	235.552	99.3337	102.586
tlk2	90.149	186.211	51.3495	35.4356
vrk3	201.931	211.864	127.697	28.0629
zgc:86598	57.2925	214.23	112.895	178.497

## Sheet: Fig1C
Percentage of embryos represented in figure 1C.	30% epiboly				50% epiboly				Germ Ring				Shield
NI	0	3.23	4.08		0	0	2.04		0	3.23	2.04		100	93.55	91.84
Cas13d protein	5.41	2.38	1.56		2.7	2.38	3.13		1.35	2.38	6.25		90.54	92.9	89.06
GFP	3.13	6.82			0	2.27			0	0			96.88	90.91
RFP	0	5.95			2.44	11.9			2.44	4.76			95.12	77.38
Nanog	72	79.17			12	12.5			8	0			8	8.33
Bckdk	25.42	43.59	72.73	42.86	16.95	20.51	13.64	14.29	10.17	17.95	13.64	14.29	47.46	17.95	0	28.57
Ppp4r2a	23.53	25.4			14.71	34.92			5.88	1.59			55.88	38.1
Calm1a	17.78	43.75			11.11	21.88			4.44	12.5			66.67	21.88
Calm2a	17.46	16.67			20.63	27.78			14.29	5.56			47.62	50
Mknk1	17.65	14.29	21.95	23.88	23.53	20	24.39	11.94	11.76	8.57	7.32	14.93	47.06	57.14	46.34	49.25
Cab39l	14.71	25.58	31.25		5.88	13.95	25		23.53	16.28	12.5		55.88	44.19	31.25
Mknk2a	22.5	15.69	19.44	15	22.5	21.57	16.67	13.33	10	11.76	13.89	5	45	50.98	50	66.67
Ppp1r8b	21.0526	19.1489	3.125		21.0526	25.5319	9.375		5.26316	6.38298	3.125		52.6316	48.9362	84.375
Pim3	20.41	9.23	1.59		48.98	9.23	1.59		14.29	18.46	0		16.33	63.08	96.83
Stk26	20	12.77			13.33	12.77			26.67	10.64			40	63.83
Rac1	20.41	13.24	5.45		16.33	10.29	14.55		6.12	8.82	10.91		57.14	67.65	69.09
Ppp1cab	10	5.08475	11.1111		27.5	8.47458	5.55556		10	3.38983	3.7037		52.5	83.0508	79.6296
Plp2b	4.55	18.18			2.27	18.18			13.64	3.64			79.55	60
Ppp4r2b	0	3.84615	15.5556		12.8205	17.3077	13.3333		0	11.5385	4.44444		87.1795	67.3077	66.6667
Dctpp1	13.1579	14	0		5.26316	24	4.34783		0	4	2.17391		81.5789	58	93.4783
Pip4k2b	11.63	2.13			20.93	4.26			9.3	4.26			58.14	89.36
Akirin1	15	0			20	3.33			5	1.67			60	95
Ptp4a2b	0	5.88235	6.52174		17.5	21.5686	4.34783		12.5	3.92157	2.17391		70	68.6275	86.9565
Pilp4k2ca	8.11	1.85			24.32	1.85			13.51	3.7			54.05	92.59
Pdik1l	8.89	18.75	6.82		8.89	6.25	4.55		6.67	6.25	0		75.56	68.75	88.64
Mibp	15.69	3.64			11.76	3.64			15.69	5.45			56.86	87.27
Rps6ka	7.69	1.85			15.38	9.26			15.38	5.56			61.54	83.33
Stk3	18.18	4	4.35		6.06	12	6.52		9.09	4	10.87		66.67	80	78.26
Vrk3	12.9	12.5	2.04	7.02	19.35	4.17	8.16	1.75	6.45	4.17	4.08	7.02	61.29	79.17	85.71	84.21
Ppp4ca	5	2.33			7.5	18.6			5	4.65			82.5	74.42
Ctdnep1b	3.85	6.67			15.38	6.67			7.69	2.22			73.08	84.44
Ppm1g	0	9.52			15.79	7.14			13.16	0			71.05	83.33
Ctdspl2a	6.45	5.66			9.68	9.43			9.68	7.55			74.19	77.36
Ppp4cb	6.12	10.2			4.08	10.2			0	2.04			89.8	77.55
Pak4	10	6.25			3.33	10.42			6.67	12.5			80	70.83
Ppp1r13bb	1.82	4			12.73	10			5.45	4			80	82
Ppp1r3b	1.82	4			12.73	10			5.45	4			80	82
Camk2g1	0	23.08	0		2.78	15.38	0		5.56	7.69	2.86		91.67	53.85	97.14
Zgc:86598	7.84	1.79			11.76	5.36			5.88	3.57			74.51	89.29
Cab39l1	5.26	11.43	0		2.63	20	0		5.26	17.14	0		86.84	51.43	100
Ppp1r2	3.57	3.64			3.57	12.73			0	5.45			92.86	78.18
Ror2	8.33	2			6.25	6			8.33	10			77.08	82
Itpkca	2.44	0			17.07	2.27			12.2	2.27			68.29	95.45
Cab39	0	12.5	2.33		9.3	6.25	0		4.65	3.13	4.65		86.05	78.13	93.02
Ppp1caa	6.78	0			8.47	4.44			3.39	6.67			81.36	88.89
Ctdsplb	5.66038	6.06061			1.88679	6.06061				0	0		92.4528	87.8788
Akip1l	4.65	0			13.95	0			6.98	2.5			74.42	97.5
Gbp	0	8.7	6.67	4.44	0	8.7	6.67	0	0	8.7	6.67	0	100	73.91	80	95.56
Rhogc	3.85	8.7			1.92	2.17			0	6.52			94.23	82.61
Baiap2l1a	0	5.13			6	5.13			4	7.69			90	82.05
Tlk2	0	8.11	0	1.85	10.71	2.7	4	3.7	0	5.41	4	7.41	89.29	83.78	92	87.04
Hexim1	3.33	11.11	4.44	0	3.33	2.78	0	1.85	6.67	5.56	0	3.7	86.67	80.56	95.56	94.44
Marcksb	3.92	0			5.88	1.89			11.76	7.55			78.43	90.57
Akap8l	2.5	0			5	0			0	1.79			92.5	98.21
Individual phenotypic quantification of the maternal screening
Un-injected embryos		30% epiboly	50%epiboly	germ ring	shield	Total
	NI	0	0	0	42	42
	NI	2	0	2	58	62
	NI	2	1	1	45	49
Cas13d control		30% epiboly	50%epiboly	germ ring	shield	Total
	Cas13d alone	4	2	1	67	74
	Cas13d alone	1	1	1	39	42
	Cas13d alone	1	2	4	57	64
NANOG		30% epiboly	50%epiboly	germ ring	shield	Total
	Cas13d alone	18	3	2	2	25
	Cas13d alone	19	3	0	2	24
HEXIM1		30% epiboly	50%epiboly	germ ring	shield	Total
	HEXIM1	1	1	2	26	30
	HEXIM1	4	1	2	29	36
	HEXIM1	2	3	1	41	47
	HEXIM1	0	1	2	51	54
STK26		30% epiboly	50%epiboly	germ ring	shield	Total
	SKT26	3	2	4	6	15
	STK26	6	6	5	30	47
CAB39L		30% epiboly	50%epiboly	germ ring	shield	Total
	CAB39L	5	2	8	19	34
	CAB39L	11	6	7	19	43
	CAB39L	10	8	4	10	32
TLK2		30% epiboly	50%epiboly	germ ring	shield	Total
	TLK2	0	3	0	25	28
	TLK2	3	1	2	31	37
	TLK2	0	2	2	46	50
	TLK2	1	2	4	47	54
BCKDK		30% epiboly	50%epiboly	germ ring	shield	Total
	BCKDK	15	10	6	28	59
	BCKDK	17	8	7	7	39
	BCKDK	16	3	3	0	22
	BCKDK	18	6	6	12	42
CALM2A		30% epiboly	50%epiboly	germ ring	shield	Total
	CALM2A	8	5	2	30	45
	CALM2A	14	7	4	7	32
GBP		30% epiboly	50%epiboly	germ ring	shield	Total
	GBP	0	0	0	9	9
	GBP	2	2	2	17	23
	GBP	2	2	2	24	30
	GBP	2	0	0	43	45
MKNK1		30% epiboly	50%epiboly	germ ring	shield	Total
	MKNK1	3	4	2	8	17
	MKNK1	5	7	3	20	35
	MKNK1	9	10	3	19	41
	MKNK1	16	8	10	33	67
MKNK2A		30% epiboly	50%epiboly	germ ring	shield	Total
	MKNK2A	9	9	4	18	40
	MKNK2A	8	11	6	26	51
	MKNK2A	7	6	5	18	36
	MKNK2A	9	8	3	40	60
PDIKL1		30% epiboly	50%epiboly	germ ring	shield	Total
	PDIKL	4	4	3	34	45
	PDIKL1	6	2	2	22	32
	PDIK1L	3	2	0	39	44
STK3		30% epiboly	50%epiboly	germ ring	shield	Total
	STK3	6	2	3	22	33
	SKT3	1	3	1	20	25
	STK3	2	3	5	36	46
VRK3		30% epiboly	50%epiboly	germ ring	shield	Total
	VRK3	4	6	2	19	31
	VRK3	3	1	1	19	24
	VRK3	1	4	2	42	49
	VRK3	4	1	4	48	57
CAB39		30% epiboly	50%epiboly	germ ring	shield	Total
	CAB39	0	4	2	37	43
	CAB39	4	2	1	25	32
	CAB39	1	0	2	40	43
	CAB39	3	1	1	52	57
CAB39l		30% epiboly	50%epiboly	germ ring	shield	Total
	CAB39L	2	1	2	33	38
	CAB39L	4	7	6	18	35
	CAB39L	0	0	0	40	40
	CAB39L	5	6	1	36	48
CAMK2G1		30% epiboly	50%epiboly	germ ring	shield	Total
	CAMK2G1	0	1	2	33	36
	CAMK2G1	6	4	2	14	26
	CAMK2G1	0	0	1	34	35
	CAMK2G1	1	2	2	41	46
ITPKCA		30% epiboly	50%epiboly	germ ring	shield	Total
	ITPKCA	1	7	5	28	41
	ITPKCA	0	1	1	42	44
	ITPKCA	4	5	3	44	56
AKAP8L		30% epiboly	50%epiboly	germ ring	shield	Total
	AKAP8L	1	2	0	37	40
	AKAP8L	0	0	1	55	56
AKIP1L		30% epiboly	50%epiboly	germ ring	shield	Total
	AKIP1L	2	6	3	32	43
	AKIP1	0	0	1	39	40
AKIRIN1		30% epiboly	50%epiboly	germ ring	shield	Total
	AKIRIN1	6	8	2	24	40
	AKIRIN	0	2	1	57	60
BAIAP2L1A		30% epiboly	50%epiboly	germ ring	shield	Total
	BAIAP2L1A	0	3	2	45	50
	BAIAP	2	2	3	32	39
MARCKSB		30% epiboly	50%epiboly	germ ring	shield	Total
	MARCKSB	2	3	6	40	51
	MARCKSB	0	1	4	48	53
MIPB		30% epiboly	50%epiboly	germ ring	shield	Total
	MIBP	8	6	8	29	51
	MIBP	2	2	3	48	55
	MIBP	2	9	4	63	78
PAK4		30% epiboly	50%epiboly	germ ring	shield	Total
	PAK4	3	1	2	24	30
	PAK4	3	5	6	34	48
PIM3		30% epiboly	50%epiboly	germ ring	shield	Total
	PIM3	10	24	7	8	49
	PIM3	6	6	12	41	65
	PIM3	1	1	0	61	63
RAC1		30% epiboly	50%epiboly	germ ring	shield	Total
	RAC1	10	8	3	28	49
	RAC1	9	7	6	46	68
	RAC1	3	8	6	38	55
PIP4K2ca		30% epiboly	50%epiboly	germ ring	shield	Total
	PIP4K2ca	3	9	5	20	37
	PIP4K2ca	1	1	2	50	54
PIP4K2B		30% epiboly	50%epiboly	germ ring	shield	Total
	PIP4K2B	5	9	4	25	43
	PIP4K2B	1	2	2	42	47
RHOGC		30% epiboly	50%epiboly	germ ring	shield	Total
	RHOGC	2	1	0	49	52
	RHOGC	4	1	3	38	46
ROR2		30% epiboly	50%epiboly	germ ring	shield	Total
	ROR2	4	3	4	37	48
	ROR2	1	3	5	41	50
RPS6ka3a		30% epiboly	50%epiboly	germ ring	shield	Total
	RPS6ka3a	4	8	8	32	52
	RPS6ka3a	1	5	3	45	54
ZGC:86598		30% epiboly	50%epiboly	germ ring	shield	Total
	ZGC:86598	4	6	3	38	51
	ZGC:86598	1	3	2	50	56
CALM2a		30% epiboly	50%epiboly	germ ring	shield	Total
	CALM2a	11	13	9	30	63
	CALM2a	12	20	4	36	72
PPP4R2B		30% epiboly	50%epiboly	germ ring	shield	Total
	ppp4r2b	0	5	0	34	39
	ppp4r2b	2	9	6	35	52
	ppp4r2b	7	6	2	30	45
PPP1R8B		30% epiboly	50%epiboly	germ ring	shield	Total
	ppp1r8b	4	4	1	10	19
	ppp1r8b	9	12	3	23	47
	ppp1r8b	2	6	2	54	64
PPP1R8B		30% epiboly	50%epiboly	germ ring	shield	Total
	ctdspl2a	2	3	3	23	31
	ctdspl2a	3	5	4	41	53
DCTP1		30% epiboly	50%epiboly	germ ring	shield	Total
	dctp1	5	2	0	31	38
	dctp1	7	12	2	29	50
	dctp1	0	2	1	43	46
CTDSPLB		30% epiboly	50%epiboly	germ ring	shield	Total
	ctdsplb	10	7	2	18	37
	ctdsplb	3	1	0	49	53
	ctdsplb	2	2	0	29	33
PPM1G		30% epiboly	50%epiboly	germ ring	shield	Total
	ppm1g	0	6	5	27	38
	ppm1g	4	3	0	35	42
PTP4A2B		30% epiboly	50%epiboly	germ ring	shield	Total
	ptp4a2b	0	7	5	28	40
	ptp4a2b	3	11	2	35	51
	ptp4a2b	3	2	1	40	46
CTDNEP1B		30% epiboly	50%epiboly	germ ring	shield	Total
	ctdnep1b	2	8	4	38	52
	ctdnep1b	3	3	1	38	45
PPP1R13BB		30% epiboly	50%epiboly	germ ring	shield	Total
	ppp1r13bb	1	7	3	44	55
	ppp1r13bb	2	5	2	41	50
PPP1R13BB		30% epiboly	50%epiboly	germ ring	shield	Total
	ppp1r2	2	2	0	52	56
	ppp1r2	2	7	3	43	55
PPP1CAA		30% epiboly	50%epiboly	germ ring	shield	Total
	ppp1caa	4	5	2	48	59
	ppp1caa	0	2	3	40	45
PLPP2B		30% epiboly	50%epiboly	germ ring	shield	Total
	plpp2b	2	1	6	35	44
	plpp2b	10	10	2	33	55
PPP1R3B		30% epiboly	50%epiboly	germ ring	shield	Total
	ppp1r3b	0	4	3	40	47
	ppp1r3b	2	5	2	38	47
PPP4CA		30% epiboly	50%epiboly	germ ring	shield	Total
	ppp4ca	2	3	2	33	40
	ppp4ca	1	8	2	32	43
PPP4CB		30% epiboly	50%epiboly	germ ring	shield	Total
	ppp4ca	3	2	0	44	49
	ppp4ca	4	5	1	38	48
PPP1CAB		30% epiboly	50%epiboly	germ ring	shield	Total
	ppp1cab	4	11	4	21	40
	ppp1cab	3	5	2	49	59
	ppp1cab	6	3	2	43	54
PPP4CB		30% epiboly	50%epiboly	germ ring	shield	Total
	ppp4ca	8	5	2	19	34
	ppp4ca	16	22	1	24	63
GFP		30% epiboly	50%epiboly	germ ring	shield	Total
	GFP	1	0	0	31	32
	GFP	3	1	0	40	44
RFP		30% epiboly	50%epiboly	germ ring	shield	Total
	RFP	0	1	1	39	41
	RFP	5	10	4	65	84

## Sheet: Fig1D
mRNA depletion levels of the conditions analysed in the maternal screening by RNA-Seq at 4 hpf
mRNA_targeted	Gene_ID	log2FC	FC	pvalue	padj	100/FC	%mRNA_depletion	Phenotype
bckdk	ENSDARG00000016904	-3.48696	11.2119	6.01615e-19	7.97862e-15	8.91909	91.0809	Yes
cab39l	ENSDARG00000036658	-4.80209	27.898	0.0043497	0.024552	3.58449	96.4155	Yes
calm1a	ENSDARG00000021811	-6.65751	100.951	1.34645e-97	1.93579e-93	0.990581	99.0094	Yes
calm2a	ENSDARG00000031427	-4.16809	17.9771	3.48759e-43	1.63893e-39	5.56263	94.4374	Yes
gbp	ENSDARG00000040059	-3.24272	9.46578	1.6582e-21	3.43386e-18	10.5644	89.4356	No
hexim1	ENSDARG00000036482	-3.47729	11.137	2.89478e-41	1.38727e-37	8.97909	91.0209	No
mknk1	ENSDARG00000018411	-4.79534	27.7678	2.06813e-26	6.56839e-23	3.60129	96.3987	Yes
mnk2a	ENSDARG00000011373	-1.37201	2.5883	0.000454478	0.00633056	38.6353	61.3647	Yes
pdik1l	ENSDARG00000056509	-5.55321	46.955	1.0422e-56	1.23688e-52	2.1297	97.8703	No
stk26	ENSDARG00000060390	-2.9385	7.66615	5.82776e-20	1.78268e-17	13.0444	86.9556	No
stk3	ENSDARG00000011312	-2.42421	5.36736	3.46477e-07	5.50466e-06	18.6311	81.3689	No
tlk2	ENSDARG00000010779	-1.26122	2.39698	2.46805e-05	0.000163592	41.7192	58.2808	No
vrk3	ENSDARG00000036056	-3.82852	14.2069	1.14309e-27	4.52207e-24	7.03883	92.9612	No
ppp4r2a	ENSDARG00000026540	-4.55536	23.5125	1.25033e-10	0.0410545	4.25305	95.7469	Yes
						median	92.021

## Sheet: Fig1E
Gene Set Enrichment Analysis of PZG determined by Lee et al., 2013 upon the maternal screening
Condition	ID	setSize	NES	p.adjust	Phenotype
bckdk	zygotic	53	-2.4706	3.65e-09	Yes
cab39l	zygotic	53	1.47731	0.0181384	Yes
calm1a	zygotic	53	-0.728776	0.88233	Yes
calm2a	zygotic	53	0.9512	0.560102	Yes
gbp	zygotic	53	-1.32026	0.0980216	No
hexim1	zygotic	53	-1.08421	0.336613	No
mknk1	zygotic	53	-1.84043	0.000607519	Yes
mknk2a	zygotic	53	-2.11756	2.67e-06	Yes
pdik1l	zygotic	53	-1.8995	0.000162121	No
stk26	zygotic	53	-1.80598	0.00107797	No
stk3	zygotic	53	-1.17836	0.217528	No
tlk2	zygotic	53	0.868551	0.727828	No
vrk3	zygotic	53	-1.3309	0.0884241	No
ppp4r2a	zygotic	55	-1.28951	0.0940223	Yes
gfp	zygotic	61	1.35126	0.0650837	Control
rfp	zygotic	61	-1.6652	0.00381763	Control
