# Supplementary material for: CRISPR-RfxCas13d screening uncovers Bckdk as a post-translational regulator of maternal-to-zygotic transition in teleosts
Source: EMBO J. 2025 Nov 18;44(23):7021–59. doi: 10.1038/s44318-025-00617-8 (PMC12669676; doi:10.1038/s44318-025-00617-8)
Supplement: Supplementary file 5 — Source data Fig. 2 [file 44318_2025_617_MOESM5_ESM.zip]

Archive with 8 entries (7 files):
- Fig2.xlsx
- Images_2G/
- Images_2G/stage_12.tif
- Images_2G/stage_13.tif
- Images_2G/stage_14.tif
- Images_2G/stage_15.tif
- Images_2G/stage_16.tif
- Images_2G/stage_17.tif
