# Supplementary material for: CRISPR-RfxCas13d screening uncovers Bckdk as a post-translational regulator of maternal-to-zygotic transition in teleosts
Source: EMBO J. 2025 Nov 18;44(23):7021–59. doi: 10.1038/s44318-025-00617-8 (PMC12669676; doi:10.1038/s44318-025-00617-8)
Supplement: Supplementary file 5 — Source data Fig. 2 [file 44318_2025_617_MOESM5_ESM.zip › Fig2.xlsx]

## Sheet: Fig2B
Developmental phenotype quantification upon the Bckdk rescue experiment at 6 hpf
	30% epiboly				50% epiboly				Germ Ring				Shield
NI	7.89	5.56	0	2.04	5.26	11.11	0	4.08	5.26	5.56	0	4.08	81.58	77.78	100	89.8
13d -	3.23	0	1.92	8.33	3.23	0	0	2.78	6.45	3.7	3.85	2.78	87.1	96.3	94.23	86.11
gUTR-1	13.51	13.95	6.67	15.15	21.62	13.95	17.78	21.21	8.11	4.65	6.67	12.12	56.76	67.44	68.89	51.52
gUTR-1 -10pg - Bckdk mRNA	14.58	11.63	2.22		8.33	13.95	8.89		4.17	4.65	6.67		72.92	69.77	82.22
gUTR-1 - 50pg - Bckdk mRNA	4.65	8.89	0		9.3	8.89	3.33		13.95	6.67	6.67		72.09	75.56	90
gUTR-1 - 50pg GFP mRNA	11.76	14.71			14.71	20.59			5.88	2.94			67.65	61.76
Individual phenotypic quantification
	30% epiboly	50% epiboly	Germ Ring	Shield	Total
NI	3	2	2	31	38
NI	1	2	1	14	18
NI	0	0	0	30	30
NI	1	2	2	44	49
13d	2	2	4	54	62
13d	0	0	1	26	27
13d	3	8	3	31	45
13d	3	1	1	31	36
gUTR-1	5	8	3	21	37
gUTR-1	6	6	2	29	43
gUTR-1	3	8	3	31	45
gUTR-1	5	7	4	17	33
gUTR-1 -10pg - Bckdk mRNA	7	2	2	35	46
gUTR-1 -10pg - Bckdk mRNA	5	6	2	30	43
gUTR-1 -10pg - Bckdk mRNA	1	4	3	37	45
gUTR-1 - 50pg - Bckdk mRNA	2	4	6	31	43
gUTR-1 - 50pg - Bckdk mRNA	4	4	3	34	45
gUTR-1 - 50pg - Bckdk mRNA	0	1	2	27	30
gUTR-1 - 50pg GFP mRNA	4	5	2	23	34
gUTR-1 - 50pg GFP mRNA	5	7	1	21	34

## Sheet: Fig2C
Developmental phenotype quantification upon the Bckdk rescue experiment using a dead-kinase bckdk mRNA version
	30% epiboly			50% epiboly			Germ Ring			Shield
NI	0	0		0	6.25		0	0		100	93.75
Cas13d	3.45	1.92	0	6.9	3.85	2.86	3.45	0	0	86.21	94.23	97.14
KD-UTR1	5.71	1.61	21.43	20	16.13	21.43	2.86	6.45	0	71.43	75.81	57.14
Rescue Y348A	26.47	2.08	13.33	20.59	16.67	20	11.76	2.08	3.33	41.18	79.17	63.33
Rescue WT	6.25	3.57	6.25	6.25	3.57	18.75	6.25	3.57	0	81.25	89.29	75
	30% epiboly	50% epiboly	Germ Ring	Shield	Total
NI	0	0	0	14	14
NI	0	2	0	30	32
Cas13d	1	2	1	25	29
Cas13d	1	2	0	49	52
Cas13d	0	1	0	34	35
KD-UTR1	2	7	1	25	35
KD-UTR1	1	10	4	47	62
KD-UTR1	3	3	0	8	14
Rescue Y348A	9	7	4	14	34
Rescue Y348A	1	8	1	38	48
Rescue Y348A	4	6	1	19	30
Rescue WT	2	2	2	26	32
Rescue WT	2	2	2	50	56
Rescue WT	2	6	0	24	32

## Sheet: Fig2D
Leucine-Isoleucine levels in control and Bckdk KD embryos
Cas13d	Bckdk KD
21.6836	21.7027
22.5673	17.1984
19.6678	10.2799

## Sheet: Fig2E
Valine levels in control and Bckdk KD embryos
Cas13d	Bckdk KD
3.57983	2.92063
1.41298	2.8657
4.69983	2.24004
2.7633	3.43572

## Sheet: Fig2G
Developmental phenotype qupon Bckdk KD in medaka embryos
	Stage 13					Stage 14					Stage 15					Stage 16					Stage 17
NI	1.12	0	0	0	0	0	0	0	0	0	0	0	0	0	0	1.12	4.62	6.82	15.38	4.44	97.75	95.38	93.18	84.62	95.56
Cas13d	3.39	0	2.38	0	0	0	0	2.38	0	0	3.39	18.75	11.9	0	3.45	20.34	18.75	21.43	28.57	17.24	72.88	62.5	61.9	71.43	79.31
Bckdk	13.04	35.71	22.86			0	14.29	11.43			34.78	14.29	25.71			34.78	14.29	20			17.39	21.43	20
GFP				0	0				0	5				7.14	10				14.29	32.5				78.57	52.5
	Stg 13	Stg 14	Stg 15	Stg 16	Stg 17	Total
NI	1	0	0	1	87	89
NI	0	0	0	3	62	65
NI	0	0	0	2	11	13
NI	0	0	0	2	43	45
NI	0	0	0	3	41	44
Cas13d	2	0	2	12	43	59
Cas13d	0	0	3	3	10	16
Cas13d	1	1	5	9	26	42
Cas13d	0	0	0	4	10	14
Cas13d	0	0	1	5	23	29
Bckdk KD	6		16	16	8	46
Bckdk KD	5	2	2	2	3	14
Bckdk KD	8	4	9	7	7	35
GFP KD	0	0	1	2	11	14
GFP KD	0	2	4	13	21	40

## Sheet: Fig2H
Gene Set Enrichment Analysis of PZG in Bckdk KD in zebrafish and in medaka embryos
	ID	setSize	NES	p.adjust
Bckdk_KD_Medaka_8h	PZG_Li_et_al	78	-3.07153	1.31237e-20
Bckdk_KD_Medaka_6,5h	PZG_Li_et_al	127	-2.6257	6.19137e-19
Bckdk_KD_Zebrafish	PZG_Lee_et_al	53	-2.4706	3.64563e-09
