# Supplementary material for: CRISPR-RfxCas13d screening uncovers Bckdk as a post-translational regulator of maternal-to-zygotic transition in teleosts
Source: EMBO J. 2025 Nov 18;44(23):7021–59. doi: 10.1038/s44318-025-00617-8 (PMC12669676; doi:10.1038/s44318-025-00617-8)
Supplement: Supplementary file 6 — Source data Fig. 3 [file 44318_2025_617_MOESM6_ESM.zip › Fig3.xlsx]

## Sheet: Fig 3C
Gene Set enrichement analysis in Bckdk KD, RNA-Seq and Slam-Seq data at 4hpf
ID	setSize	NES	p.adjust
RNA-Seq(PZG: Lee et al)	53	-2.4706	3.64563e-09
SLAM-Seq unlabelled (PZG: Lee et al)	48	-1.89974	0.000352235
SLAM-Seq labelled (PZG: Lee et al)	49	-2.02882	0.000121165
SLAM-Seq labelled (PZG: Baia-Amaral et al)	279	-2.20645	4.08454e-13
