# Supplementary material for: CRISPR-RfxCas13d screening uncovers Bckdk as a post-translational regulator of maternal-to-zygotic transition in teleosts
Source: EMBO J. 2025 Nov 18;44(23):7021–59. doi: 10.1038/s44318-025-00617-8 (PMC12669676; doi:10.1038/s44318-025-00617-8)
Supplement: Supplementary file 7 — Source data Fig. 4 [file 44318_2025_617_MOESM7_ESM.zip › Fig4.xlsx]

## Sheet: Fig4B
Relative levels of pri-miR-430 in Bckdk KD embryos at Dome (4.3 hpf) and Shield (6 hpf) stages
Dome Stage		Shield Stage
Cas13d	Bckdk KD	Cas13d	Bckdk KD
1.61	0.79	1	2.26
0.62	1.03	1	0.98
1.03	0.75	1.03	1.46
0.97	0.8	0.97	1.7
1.03	0.75	1.15	0.5
0.97	0.8	0.87	1.27

## Sheet: Fig4C
Relative levels of mature miR-430 isoforms upon Cas13d control and Bckdk KD conditions at Dome (4.3 hpf) and Shield (6 hpf) stages
		miR-430 isform A				miR-430 isform B				miR-430 isform C
Dome	Cas13d	0.73	1.37	1.06	0.94	0.58	1.71	0.79	1.26	1	0.7	1.43
	Bckdk KD	0.48	0.37	0.09	0.08	1.31	0.77	0.38	0.37	0.42	0.26	0.59	0.65
Shield	Cas13d	1	0.99	1.01		1	0.89	1.12		1	1.01	0.99
	Bckdk KD	0.45	1.06	1.31	0.86	0.59	0.95	0.85	0.59	0.57	1.47	0.8	0.63
