# Supplementary material for: CRISPR-RfxCas13d screening uncovers Bckdk as a post-translational regulator of maternal-to-zygotic transition in teleosts
Source: EMBO J. 2025 Nov 18;44(23):7021–59. doi: 10.1038/s44318-025-00617-8 (PMC12669676; doi:10.1038/s44318-025-00617-8)
Supplement: Supplementary file 8 — Source data Fig. 5 [file 44318_2025_617_MOESM8_ESM.zip]

Archive with 1 entries (1 files):
- Fig5.xlsx
