# Supplementary material for: CRISPR-RfxCas13d screening uncovers Bckdk as a post-translational regulator of maternal-to-zygotic transition in teleosts
Source: EMBO J. 2025 Nov 18;44(23):7021–59. doi: 10.1038/s44318-025-00617-8 (PMC12669676; doi:10.1038/s44318-025-00617-8)
Supplement: Supplementary file 8 — Source data Fig. 5 [file 44318_2025_617_MOESM8_ESM.zip › Fig5.xlsx]

## Sheet: Fig5B
Developmental phenotypes at 6 hpf upon Phf10 KD in zebrafish embryos
	30% epiboly				50% epiboly				Germ Ring				Shield
NI	0	0	4.88	0	0	0	2.44	0	9.09	0	0	0	90.91	100	92.68	100
Cas13d	2.33	0	3.45	2.5	9.3	3.33	3.45	5	6.98	0	6.9	5	81.4	96.67	86.21	87.5
PHF10 KD	29.27	31.82	22.86	22.22	29.27	54.55	31.43	55.56	9.76	9.09	5.71	17.78	31.71	4.55	40	4.44
6hpf	30% epiboly	50%epiboly	germ ring	shield	Total
NI	0	0	3	30	33
NI	0	0	0	42	42
NI	2	1	0	38	41
NI	0	0	0	12	12
Cas13d	1	4	3	35	43
Cas13d	0	1	0	29	30
Cas13d	1	1	2	25	29
Cas13d	1	2	2	35	40
Cas13d + gPHF10-1	12	12	4	13	41
Cas13d + gPHF10-1	7	12	2	1	22
Cas13d + gPHF10-1-hm	8	11	2	14	35
Cas13d + gPHF10-1 - hm	10	25	8	2	45

## Sheet: Fig5D
Gene Set enrichment analysis upon Bckdk and Phf10 KD, PZG determined by Baia-Amaral and expressed in the wave of 4 hpf were used as input gene set list.
	setSize	NES	p.adjust
Phf10 KD	139	-2.37678	1.84469e-06
Bckdk KD	138	-2.94134	2.65918e-16

## Sheet: Fig5F
Developmental phenotypes at 6 hpf upon the rescue conditions of Bckdk KD using different Phf10 mRNA isoforms, a WT version (Phf10-T) and version that mimic the phosphorylation state (Phf10-D) and a non-phosphorylatable version (Phf10-A)
	30% epiboly															50% epiboly															Germ Ring															Shield
NI			0	6		12.77	0		0	9.09	0	0	0					0	8		12.77	0		0	6.06	0	0	2.78					5.13	0		0	0		1.85	0	0	0	0					94.87	86
Cas	12.77	0	9.52	13.04	0	19.35	0	4.76	6.67	9.09	0	0	0			10.64	2.27	9.52	0	4.65	3.23	8.82	14.29	3.33	9.09	4	11.11	6.25			8.51	0	4.76	4.35	2.33	0	5.88	0	3.33	4.55	16	0	0			68.09	97.73	76.19	82.61
KD	21.57	8.51	12.24	16.33	8.33	26.92	16.67	6.25	26.92	8.33	5.26	3.23	5			35.29	31.91	20.41	20.41	27.08	7.69	22.22	31.25	23.08	50	21.05	35.48	35			3.92	8.51	6.12	2.04	8.33	3.85	11.11	0	7.69	16.67	5.26	0	25			39.22	51.06	61.22	61.22
Rescue PHF10-A	10.53	20.41					9.86	0	27.59	12.5	5	9.09	4.76			13.16	26.53					5.63	34.78	27.59	43.75	30	40.91	28.57			7.89	8.16					61.97	13.04	6.9	9.52	0	0	14.29			68.42	44.9
Rescue PHF10-D	8.16	7.55				17.14	8.57	0	13.33	4.17	3.85	4.17	6.9			18.37	13.21				8.57	17.14	21.74	20	29.17	7.69	12.5	6.9			2.04	3.77				0	5.71	8.7	10	12.5	0	0	13.79			71.43	75.47
Rescue PHF10-T	10.26	10.2					4.76	0	16.13	19.05	0	12.9	0			35.9	63.27					28.57	50	32.26	14.29	28	22.58	28.57			0	6.12					4.76	0	6.45	18.75	4	0	9.52			53.85	20.41
		30% epiboly	50% epiboly	Germ Ring	Shield	Total		30% epiboly	50% epiboly	Germ Ring	Shield
	NI	3	4	0	43	50	NI	12	13	3	318	346
	NI	0	0	2	37	39	Cas	24	27	16	338	405
	NI	6	6	0	35	47	KD	59	121	31	231	442
	NI	0	0	0	38	38	A	35	66	62	126	289
	NI	0	0	1	53	54	D	26	50	17	235	328
	NI	3	2	0	28	33	T	23	92	11	128	254
	NI	0	0	0	24	24
	NI	0	0	0	25	25
	NI	0	1	0	35	36		25		321		0.0722543
								51		321		0.125926
								180		262		0.40724
	Cas	6	5	4	32	47		101		188		0.349481
	Cas	4	4	2	32	42		76		252		0.231707
	Cas	0	1	0	43	44		115		139		0.452756
	Cas	3	0	1	19	23
	Cas	0	2	1	40	43
	Cas13d	6	1	0	24	31
	Cas13d	0	3	2	29	34
	Cas13d	1	3	0	17	21
	Cas13d	2	1	1	26	30
	Cas13d	2	2	1	17	22
	Cas13d	0	1	4	20	25
	Cas13d	0	3	0	24	27
	Cas13d	0	1	0	15	16
	KD	11	18	2	20	51
	KD	6	10	3	30	49
	KD	4	15	4	24	47
	KD	8	10	1	30	49
	KD	4	13	4	27	48
	KD	7	2	1	16	26
	KD	6	8	4	18	36
	KD	1	5	0	10	16
	KD	7	6	2	11	26
	KD	2	12	4	6	24
	KD	1	4	1	13	19
	KD	1	11	0	19	31
	KD	1	7	5	7	20
	Rescue A	4	5	3	26	38		0.105263
	Rescue A	10	13	4	22	49		0.204082
	Rescue A	7	4	44	16	71		0.0985915
	Rescue A	0	8	3	12	23		0
	Rescue A	8	8	2	11	29		0.275862
	Rescue A	2	7	3	4	16		0.125
	Rescue A	1	6	0	13	20		0.05
	Rescue A	2	9	0	11	22		0.0909091
	Rescue A	1	6	3	11	21		0.047619
	Rescue D	4	9	1	35	49
	Rescue D	4	7	2	40	53
	Rescue D	6	3	0	26	35
	Rescue D	3	6	2	24	35
	Rescue D	0	5	2	16	23
	Rescue D	4	6	3	17	30
	Rescue D	1	7	3	13	24
	Rescue D	1	2	0	23	26
	Rescue D	1	3	0	20	24
	Rescue D	2	2	4	21	29
	Rescue T	4	14	0	21	39
	Rescue T	5	31	3	10	49
	Rescue T	1	6	1	13	21
	Rescue T	0	8	0	8	16
	Rescue T	5	10	2	14	31
	Rescue T	4	3	2	12	21
	Rescue T	0	7	1	17	25
	Rescue T	4	7	0	20	31
	Rescue T	0	6	2	13	21
[truncated: 9 more columns]

## Sheet: Fig5G
H3K27ac relative levels to total protein at 4 hpf in the rescue conditions of Bckdk KD using different Phf10 mRNA isoforms, a WT version (Phf10-T) and version that mimic the phosphorylation state (Phf10-D) and a non-phosphorylatable version (Phf10-A)
Cas13d	Bckdk KD	Rescue Phf10-A	Rescue Phf10-D	Rescue Phf10-T
1	0.481872		1.76488
1	0.596083	0.331075	0.623194	0.596626
1	0.289036	0.316611	0.644689	0.484631		*identified as an outlier point
1	0.370028	0.346085	0.928704	0.137875
1	0.02921	0.388414	4,59170999*	1.03294
1	0.263367	0.0262849	0.508152	0.0303524
1	0.102607	0.0848006	1.32177	0.591052
Image analysed to generated the H3K27ac relative levels
Rep1
1-Cas13d
2-Bckdk KD
3-Rescue Phf10-D
Rep2
1-Cas13d
2-Bckdk KD
3- Rescue Phf10-A
4-Rescue Phf10-D
5-Rescue Phf10-T
Rep3
1-Cas13d
2-Bckdk KD
3- Rescue Phf10-A
4-Rescue Phf10-D
5-Rescue Phf10-T
Rep4
1-Cas13d
2-Bckdk KD
3- Rescue Phf10-A
4-Rescue Phf10-D
5-Rescue Phf10-T
Rep5
1-Cas13d
2-Bckdk KD
3- Rescue Phf10-A
4-Rescue Phf10-D
5-Rescue Phf10-T
Rep6
1-Cas13d
2-Bckdk KD
3- Rescue Phf10-A
4-Rescue Phf10-D
5-Rescue Phf10-T
Rep7
1-Cas13d
2-Bckdk KD
3- Rescue Phf10-A
4-Rescue Phf10-D
5-Rescue Phf10-T

## Sheet: Fig5H
Western blot analysis against Bckdk in zebrafish embryos at 6 hph injected with 50pg of Phf10 mRNA and 50 pg of GFP mRNA and then CO:IP against HA epitope
								Stain-Free Signal					Chemiluminiscence						Colorimetric
Rep1	western blot against Bckdk at 6hpf
1- Input of 50pg of Phf10-HA mRNA
2- Input of 50pg of GFP-HA mRNA
3- Elution fraction 1 of CO:IP against HA upon the injection of 50pg of Phf10 mRNA
4- Elution fraction 1 of CO:IP against HA upon the injection of 50pg of Gfp mRNA
5- Elution fraction 2 of CO:IP against HA upon the injection of 50pg of Phf10 mRNA
6- Elution fraction 2 of CO:IP against HA upon the injection of 50pg of Gfp mRNA
Rep2	western blot against Bckdk at 6hpf			Not shown in the manuscript
1- Input of 50pg of Phf10-HA mRNA
2- Input of 50pg of GFP-HA mRNA
3- Elution fraction 1 of CO:IP against HA upon the injection of 50pg of Phf10 mRNA
4- Elution fraction 1 of CO:IP against HA upon the injection of 50pg of Gfp mRNA
5- Elution fraction 2 of CO:IP against HA upon the injection of 50pg of Phf10 mRNA
6- Elution fraction 2 of CO:IP against HA upon the injection of 50pg of Gfp mRNA
