# Supplementary material for: CRISPR-RfxCas13d screening uncovers Bckdk as a post-translational regulator of maternal-to-zygotic transition in teleosts
Source: EMBO J. 2025 Nov 18;44(23):7021–59. doi: 10.1038/s44318-025-00617-8 (PMC12669676; doi:10.1038/s44318-025-00617-8)
Supplement: Supplementary file 9 — EV Figure Source Data [file 44318_2025_617_MOESM9_ESM.zip]

Archive with 21 entries (18 files):
- Images_EV5J/
- Images_EV5J/Bckdk_KD.png
- Images_EV5J/Cas13d.png
- Fig_EV1.xlsx
- Fig_EV4.xlsx
- Fig_EV5.xlsx
- Fig_EV6.xlsx
- Fig_EV8.xlsx
- Images_EV1F/
- Images_EV1F/ClassI.tif
- Images_EV1F/classII.tif
- Images_EV1F/classIII.tif
- Images_EV1F/classIII_zoom.tif
- Images_EV1F/classII_zoom.tif
- Images_EV1F/classI_zoom.tif
- Images_EV1F/WT.tif
- Images_EV1F/WT_zoom.tif
- Images_EV5G/
- Images_EV5G/bckdk_KD_GFP.tif
- Images_EV5G/Bckdk_KD_UTR_GFP.tif
- Images_EV5G/Cas13d_GFP.tif
