# Supplementary material for: CRISPR-RfxCas13d screening uncovers Bckdk as a post-translational regulator of maternal-to-zygotic transition in teleosts
Source: EMBO J. 2025 Nov 18;44(23):7021–59. doi: 10.1038/s44318-025-00617-8 (PMC12669676; doi:10.1038/s44318-025-00617-8)
Supplement: Supplementary file 9 — EV Figure Source Data [file 44318_2025_617_MOESM9_ESM.zip › Fig_EV1.xlsx]

## Sheet: 1A
nanog mRNA relative levels upon Nanog KD at 4 hpf
Cas13d	nanog KD
1.14	0.41
0.87	0.33
1.14	0.201317
0.87	0.201025

## Sheet: 1B
Developmental phenotypes at 24pf upon the maternal screening conditions. Positive candidates at 6 hpf
	WT		Developmentally altered embryos		Dead embryos
NI	86.54	88	3.85	2	9.62	10
13d protein	81.82	71.88	15.91	28.13	2.27	0
BCKDK - WT	72.41	52	20.69	16	6.9	32
BCKDK- delayed	19.23	11.76	19.23	29.41	61.54	58.82
CAB39L-WT	86.96	78.57	13.04	14.29	0	7.14
CAB39L-DELAYED	30.43	35.29	47.83	35.29	21.74	29.41
CALM1A-WT	83.33	66.67	8.33	3.03	8.33	30.3
CALM1A-DELAYED	27.78	22.73	33.33	22.73	38.89	54.55
CALM2A-WT	75	68.97	16.67	6.9	8.33	24.14
CALM2A-DELAYED	61.54	25	15.38	25	23.08	50
Mknk1-WT	36.36	92	22.73	5.33	40.91	2.67
mknk1-DELAYED	5.26	52	5.26	36	89.47	12
Mknk2a-WT	70.97	48.39	6.45	16.13	22.58	35.48
mknk2a-DELAYED	40.91	8.7	36.36	17.39	22.73	73.91
ppp4r2a-WT	59.09	80.56	13.64	8.33	27.27	11.11
ppp4r2a-DELAYED	15.79	33.33	21.05	25	63.16	41.67
Individual phenotypic quantification of the maternal screening
UN-INJECTED	24hpf	WT	ML	Dead	total
	NI	45	2	5	52
	NI	44	1	5	50
CAS13D CONTROL	24hpf	WT	ML	Dead	total
	13d protein	36	7	1	44
	13d protein	23	9	0	32
BCKDK	24hpf	WT	ML	Dead	total
	BCKDK - WT	21	6	2	29
	BCKDK- delayed	5	5	16	26
	BCKDK - WT	13	4	8	25
	BCKDK- delayed	2	5	10	17
CAB39L	24hpf	WT	ML	Dead	total
	CAB39L-WT	20	3	0	23
	CAB39L-DELAYED	7	11	5	23
	CAB39L-WT	22	4	2	28
	CAB39L-DELAYED	6	6	5	17
CALM1A	24hpf	WT	ML	Dead	total
	CALM1A-WT	10	1	1	12
	CALM1A-DELAYED	5	6	7	18
	CALM1A-WT	22	1	10	33
	CALM1A-DELAYED	5	5	12	22
CALM2A	24hpf	WT	ML	Dead	total
	CALM2A-WT	18	4	2	24
	CALM2A-DELAYED	8	2	3	13
	CALM2A-WT	20	2	7	29
	CALM2A-DELAYED	5	5	10	20
MKNK1	24hpf	WT	ML	Dead	total
	Mknk1-WT	8	5	9	22
	mknk1-DELAYED	1	1	17	19
	Mknk1-WT	69	4	2	75
	mknk1-DELAYED	13	9	3	25
MKNK2A	24hpf	WT	ML	Dead	total
	Mknk2a-WT	15	5	11	31
	mknk2a-DELAYED	2	4	17	23
	Mknk2a-WT	22	2	7	31
	mknk2a-DELAYED	9	8	5	22
PPP4R2A	24hpf	WT	ML	Dead	total
	ppp4r2a-WT	13	3	6	22
	ppp4r2a-DELAYED	3	4	12	19
	ppp4r2a-WT	29	3	4	36
	ppp4r2a-DELAYED	4	3	5	12

## Sheet: 1C
Developmental phenotypes at 24pf upon the maternal screening conditions. Negative candidates at 6 hpf
	WT			Developmentally altered
NI	94.59	90.48	95	5.41	9.52	5
13d protein	86.49	94.44	88.37	13.51	5.56	11.63
MIBP	33.33	48.78	49.15	66.67	51.22	50.85
CAB39L1	38.89	91.43		61.11	8.57
MARCKSB	88.89	51.35		11.11	48.65
ROR2	40.54	100		59.46	0
ppp1r8b	50	92.8571	75	50	7.14286	25
PDIK1L	68.42	83.33		31.58	16.67
PIP4K2B	70.97	81.08		29.03	18.92
ppp1r13bb	75	80		25	20
PIP4K2ca	60.71	95.24		39.29	4.76
PAK4	95.65	61.11		4.35	38.89
AKIRIN	64	93.1		36	6.9
CAMK2G1	70	87.18		30	12.82
ppp4ca	77.5	82.6923		22.5	17.3077
TLK2	83.78	76.6		16.22	23.4
HEXIM1	82.93	78.05		17.07	21.95
ctdnep1b	80.7018	81.1321		19.2982	18.8679
ZGC:86598	65.71	96.67		34.29	3.33
ppm1g	78.7879	83.7838		21.2121	16.2162
ppp4r2b	78.7879	84.7458		21.2121	15.2542
ctdsplb	75	96.1039	75	25	3.8961	25
ptp4a2b	79.4118	84.9057		20.5882	15.0943
VRK3	80.95	83.72		19.05	16.28
RAC1	59.09	94.12	94.12	40.91	5.88	5.88
CAB39	71.43	93.88		28.57	6.12
BAIAP2L1A	90.7	75		9.3	25
ppp1r2	79.1667	87.5		20.8333	12.5
ITPKCA	83.33	85.71		16.67	14.29
STK3	85	84.62		15	15.38
ppp4cb	76	93.75		24	6.25
PIM3	72	88.46	94.74	28	11.54	5.26
dctpp1	86.7925	83.6735		13.2075	16.3265
ppp1r3b	89.0244	83.7838		10.9756	16.2162
ppp1caa	94.2857	85.7143		5.71429	14.2857
ctdspl2a	87.1795	83.6735	93.3333	12.8205	16.3265	6.66667
GBP	85.37	91.11		14.63	8.89
plpp2b	87.6543			12.3457
AKAP8L	96.08	93.18		3.92	6.82
RPS6ka3a	95.45	94.12		4.55	5.88
RHOGC	100	90.63		0	9.38
ppp1cab	96.6667	94.2857		3.33333	5.71429
AKIP1	100	93.02		0	6.98
Control embryos
	WT	ML	Total
NI	35	2	37
NI	38	4	42
NI	38	2	40
Cas13d	32	5	37
Cas13d	51	3	54
Cas13d	38	5	43
Kinases at 24 hpf									Phosphatases at 24 hpf
	WT	ML	Total 24h						WT				ML
CAB39L	7	11	18						r1	r2	r3		r1	r2	r3
CAB39L	32	3	35					ppp4r2b	26	50			7	9
CAMK2A1	7	3	10					ppp1r8b	12	52	36		12	4	12
CAMK2G1	34	5	39					ctdspl2a	34	41	28		5	8	2
ITPKCA	25	5	30					dctpp1	46	41			7	8
ITPKCA	30	5	35					ctdsplb	24	74	27		8	3	9
AKAP8L	49	2	51					ppm1g	26	31			7	6
AKAP8L	41	3	44					ptp4a2b	27	45			7	8
AKIP1	27	0	27					ctdnep1b	46	43			11	10
AKIP1	40	3	43					ppp1r13bb	21	28			7	7
AKIRIN	32	18	50					ppp1r2	19	28			5	4
AKIRIN	27	2	29					ppp1caa	33	30			2	5
BAIAP2L1A	39	4	43					plpp2b	71				10
BAIAP	12	4	16					ppp1r3b	73	31			9	6
MARCKSB	40	5	45					ppp4ca	31	43			9	9
MARCKSB	19	18	37					ppp4cb	19	60			6	4
MIBP	13	26	39					ppp1cab	58	33			2	2
MIBP	20	21	41					ppp4r2a	16	32	14		7	7	21
MIBP	29	30	59					ctdspl3	41	42			1	6
PAK4	22	1	23
PAK4	22	14	36
PIM3	18	7	25
PIM3	46	6	52
PIM3	54	3	57
RAC1	13	9	22
RAC1	48	3	51
RAC1	48	3	51
PIP4K2ca	17	11	28
PIP4K2CA	20	1	21
PIP4K2B	22	9	31
PI4K2B	30	7	37
RHOGC	44	0	44
RHOGC	29	3	32
ROR2	15	22	37
ROR2	34	0	34
RPS6ka3a	42	2	44
RPS6ka3a	32	2	34
ZGC:86598	23	12	35
ZGC:86598	29	1	30
HEXIM1	34	7	41
HEXIM1	32	9	41
TLK2	31	6	37
TLK2	36	11	47
GBP	35	6	41
GBP	41	4	45
PDIK1L	26	12	38
PDIK1L	30	6	36
STK3	34	6	40
STK3	33	6	39
VRK3	34	8	42
VRK3	36	7	43

## Sheet: 1E
Developmental phenotype at 24hpf upon mibp knockdown
	Class III			Class II			Class I			WT
NI	0	0	0	0	0	0	14.81	8.7	12.9	85.19	91.3	87.1
13d protein	0	0	0	0	0	0	22.86	6.98	7.41	77.14	93.02	92.59
13d + gMIBP	28.21	17.07	8.47	23.08	12.2	33.9	15.38	21.95	8.47	33.33	48.78	49.15
Individual phenotypic quantification
UN-INJECTED	24hpf	Class III	Class II	Class I	WT	Total
	NI	0	0	4	23	27
	NI	0	0	4	41	45
	NI	0	0	4	42	46
Cas13d	24hpf	Class III	Class II	Class I	WT	Total
	Cas13d	0	0	8	27	35
	Cas13d	0	0	3	40	43
	Cas13d	0	0	2	25	27
MIBP	24hpf	Class III	Class II	Class I	WT	Total
	Mibp	11	9	6	13	39
	Mibp	7	5	9	20	41
	Mibp	5	20	5	29	59

## Sheet: 1F
mRNA relative levels upon the knockdown of mibp mRNA
Cas13d	mibp KD
1.53156	0.06403
0.65293	0.12032
0.89813	0.55671
1.11342	0.53034

## Sheet: 1G
List of downregulated genes upon the individual KD of Cab39l, Calm1a and Calm2a employed to perform the UpSet plot
cab39l	calm1a	calm2a
ENSDARG00000036658	ENSDARG00000021811	ENSDARG00000031427
ENSDARG00000094729	ENSDARG00000019417	ENSDARG00000094729
ENSDARG00000092702	ENSDARG00000040955	ENSDARG00000088927
ENSDARG00000103066	ENSDARG00000094729	ENSDARG00000019417
ENSDARG00000100936	ENSDARG00000024278	ENSDARG00000103066
ENSDARG00000023950	ENSDARG00000092664	ENSDARG00000068503
ENSDARG00000094597	ENSDARG00000077549	ENSDARG00000092702
ENSDARG00000078807	ENSDARG00000019142	ENSDARG00000036966
ENSDARG00000087693	ENSDARG00000078132	ENSDARG00000100936
ENSDARG00000001788	ENSDARG00000100825	ENSDARG00000097489
ENSDARG00000095754	ENSDARG00000098326	ENSDARG00000093358
ENSDARG00000041623	ENSDARG00000099599	ENSDARG00000038154
ENSDARG00000093358	ENSDARG00000097630	ENSDARG00000055973
ENSDARG00000021753	ENSDARG00000057529	ENSDARG00000007362
ENSDARG00000043806	ENSDARG00000095883	ENSDARG00000075621
ENSDARG00000115988	ENSDARG00000102076	ENSDARG00000100825
ENSDARG00000074538	ENSDARG00000096017	ENSDARG00000046141
ENSDARG00000067975	ENSDARG00000115644	ENSDARG00000069920
ENSDARG00000055973	ENSDARG00000001898	ENSDARG00000073961
ENSDARG00000043360	ENSDARG00000058068	ENSDARG00000010831
ENSDARG00000089921	ENSDARG00000096749	ENSDARG00000042214
ENSDARG00000096749	ENSDARG00000094478	ENSDARG00000041623
ENSDARG00000036329	ENSDARG00000021589	ENSDARG00000095741
ENSDARG00000020024	ENSDARG00000103066	ENSDARG00000023950
ENSDARG00000078785	ENSDARG00000097044	ENSDARG00000095867
ENSDARG00000017168	ENSDARG00000095951	ENSDARG00000011239
ENSDARG00000035171	ENSDARG00000105071	ENSDARG00000059057
ENSDARG00000058502	ENSDARG00000095705	ENSDARG00000035167
ENSDARG00000095867	ENSDARG00000043806	ENSDARG00000087693
ENSDARG00000056163	ENSDARG00000117552	ENSDARG00000077357
ENSDARG00000096118	ENSDARG00000009844	ENSDARG00000078807
ENSDARG00000035167	ENSDARG00000023369	ENSDARG00000022340
ENSDARG00000117309	ENSDARG00000029445	ENSDARG00000096954
ENSDARG00000112670	ENSDARG00000092889	ENSDARG00000075528
ENSDARG00000071046	ENSDARG00000100646	ENSDARG00000035650
ENSDARG00000096597	ENSDARG00000093773	ENSDARG00000054164
ENSDARG00000059856	ENSDARG00000037782	ENSDARG00000096118
ENSDARG00000069920	ENSDARG00000061006	ENSDARG00000021753
ENSDARG00000054255	ENSDARG00000094023	ENSDARG00000036329
ENSDARG00000100439	ENSDARG00000075143	ENSDARG00000094597
ENSDARG00000077740	ENSDARG00000097665	ENSDARG00000043687
ENSDARG00000093192	ENSDARG00000094458	ENSDARG00000115988
ENSDARG00000063285	ENSDARG00000103956	ENSDARG00000035171
ENSDARG00000092889	ENSDARG00000071487	ENSDARG00000002690
ENSDARG00000073961	ENSDARG00000117312	ENSDARG00000037647
ENSDARG00000052840	ENSDARG00000098884	ENSDARG00000025383
ENSDARG00000042777	ENSDARG00000063914	ENSDARG00000058734
ENSDARG00000098122	ENSDARG00000115547	ENSDARG00000092090
ENSDARG00000043687	ENSDARG00000095867	ENSDARG00000013860
ENSDARG00000001169	ENSDARG00000095754	ENSDARG00000033436
ENSDARG00000097753	ENSDARG00000068182	ENSDARG00000116290
ENSDARG00000036316	ENSDARG00000059057	ENSDARG00000070061
ENSDARG00000039882	ENSDARG00000070953	ENSDARG00000070611
ENSDARG00000087166	ENSDARG00000024090	ENSDARG00000079815
ENSDARG00000092895	ENSDARG00000093358	ENSDARG00000033320
ENSDARG00000096382	ENSDARG00000095483	ENSDARG00000055655
ENSDARG00000001818	ENSDARG00000097489	ENSDARG00000011934
ENSDARG00000098017	ENSDARG00000091947	ENSDARG00000002298
ENSDARG00000095483	ENSDARG00000055730	ENSDARG00000079823
ENSDARG00000029695	ENSDARG00000023759	ENSDARG00000021589
ENSDARG00000017163	ENSDARG00000096709	ENSDARG00000094674
ENSDARG00000075092	ENSDARG00000112670	ENSDARG00000096382
ENSDARG00000055655	ENSDARG00000087693	ENSDARG00000090386
ENSDARG00000005673	ENSDARG00000061000	ENSDARG00000089607
ENSDARG00000070617	ENSDARG00000087166	ENSDARG00000042337
ENSDARG00000021589	ENSDARG00000031496	ENSDARG00000026616
ENSDARG00000092090	ENSDARG00000093423	ENSDARG00000075092
ENSDARG00000008886	ENSDARG00000108812	ENSDARG00000039872
ENSDARG00000034291	ENSDARG00000068344	ENSDARG00000086324
ENSDARG00000033533	ENSDARG00000059856	ENSDARG00000001788
ENSDARG00000078435	ENSDARG00000056379	ENSDARG00000117309
ENSDARG00000061621	ENSDARG00000044404	ENSDARG00000035610
ENSDARG00000078974	ENSDARG00000092228	ENSDARG00000043360
ENSDARG00000020473	ENSDARG00000041428	ENSDARG00000019715
ENSDARG00000074588	ENSDARG00000031814	ENSDARG00000029695
ENSDARG00000095741	ENSDARG00000001818	ENSDARG00000112670
ENSDARG00000002304	ENSDARG00000055373	ENSDARG00000095754
ENSDARG00000104571	ENSDARG00000092327	ENSDARG00000002304
ENSDARG00000005574	ENSDARG00000096118	ENSDARG00000019142
ENSDARG00000093597	ENSDARG00000070617	ENSDARG00000045352
ENSDARG00000099831	ENSDARG00000057620	ENSDARG00000111785
ENSDARG00000039354	ENSDARG00000096949	ENSDARG00000036784
ENSDARG00000088260	ENSDARG00000086221	ENSDARG00000015228
ENSDARG00000094850	ENSDARG00000005574	ENSDARG00000117552
ENSDARG00000111785	ENSDARG00000039892	ENSDARG00000055722
ENSDARG00000075528	ENSDARG00000097764	ENSDARG00000109055
ENSDARG00000117552	ENSDARG00000092478	ENSDARG00000036057
ENSDARG00000025383	ENSDARG00000042990	ENSDARG00000075984
ENSDARG00000039616	ENSDARG00000108525	ENSDARG00000021838
ENSDARG00000103230	ENSDARG00000077962	ENSDARG00000042063
ENSDARG00000056795	ENSDARG00000021753	ENSDARG00000090194
ENSDARG00000037199	ENSDARG00000098588	ENSDARG00000039008
ENSDARG00000087461	ENSDARG00000077740	ENSDARG00000031814
ENSDARG00000092124	ENSDARG00000030636	ENSDARG00000040822
ENSDARG00000099997	ENSDARG00000045606	ENSDARG00000036316
ENSDARG00000061416	ENSDARG00000088040	ENSDARG00000099307
ENSDARG00000088276	ENSDARG00000014963	ENSDARG00000077962
ENSDARG00000063882	ENSDARG00000096926	ENSDARG00000092895
ENSDARG00000115271	ENSDARG00000045269	ENSDARG00000088276
ENSDARG00000093931	ENSDARG00000069280	ENSDARG00000030563
ENSDARG00000095025	ENSDARG00000035018	ENSDARG00000013292
ENSDARG00000014963	ENSDARG00000071333	ENSDARG00000090552
ENSDARG00000006290	ENSDARG00000095157	ENSDARG00000004405
ENSDARG00000069314	ENSDARG00000070391	ENSDARG00000089525
ENSDARG00000104517	ENSDARG00000090473	ENSDARG00000089019
ENSDARG00000023927	ENSDARG00000043360	ENSDARG00000063285
ENSDARG00000057075	ENSDARG00000002249	ENSDARG00000093058
ENSDARG00000098786	ENSDARG00000043687	ENSDARG00000093192
ENSDARG00000078389	ENSDARG00000039699	ENSDARG00000003197
ENSDARG00000042063	ENSDARG00000003519	ENSDARG00000100677
ENSDARG00000058068	ENSDARG00000021582	ENSDARG00000099122
ENSDARG00000043635	ENSDARG00000097473	ENSDARG00000101251
ENSDARG00000092887	ENSDARG00000052343	ENSDARG00000098326
ENSDARG00000015686	ENSDARG00000037199	ENSDARG00000095623
ENSDARG00000075416	ENSDARG00000104287	ENSDARG00000043562
ENSDARG00000090194	ENSDARG00000069241	ENSDARG00000094370
ENSDARG00000099122	ENSDARG00000020544	ENSDARG00000117089
ENSDARG00000059057	ENSDARG00000117309	ENSDARG00000096003
ENSDARG00000071594	ENSDARG00000017168	ENSDARG00000075416
ENSDARG00000054164	ENSDARG00000054076	ENSDARG00000099918
ENSDARG00000025233	ENSDARG00000070611	ENSDARG00000096808
ENSDARG00000028379	ENSDARG00000117629	ENSDARG00000073867
ENSDARG00000036704	ENSDARG00000073867	ENSDARG00000030636
ENSDARG00000051956	ENSDARG00000058728	ENSDARG00000045355
ENSDARG00000036784	ENSDARG00000044544	ENSDARG00000052840
ENSDARG00000006434	ENSDARG00000117359	ENSDARG00000076474
ENSDARG00000103101	ENSDARG00000068993	ENSDARG00000078195
ENSDARG00000055708	ENSDARG00000076585	ENSDARG00000043509
ENSDARG00000096003	ENSDARG00000068828	ENSDARG00000036704
ENSDARG00000070611	ENSDARG00000098122	ENSDARG00000102531
ENSDARG00000094960	ENSDARG00000063882	ENSDARG00000101619
ENSDARG00000053217	ENSDARG00000104217	ENSDARG00000059247
ENSDARG00000104043	ENSDARG00000058349	ENSDARG00000098780
ENSDARG00000068305	ENSDARG00000000423	ENSDARG00000094850
ENSDARG00000098391	ENSDARG00000077097	ENSDARG00000073787
ENSDARG00000004405	ENSDARG00000110105	ENSDARG00000046127
ENSDARG00000095897	ENSDARG00000025436	ENSDARG00000070991
ENSDARG00000069624	ENSDARG00000099715	ENSDARG00000095025
ENSDARG00000097630	ENSDARG00000051793	ENSDARG00000105043
ENSDARG00000105276	ENSDARG00000099946	ENSDARG00000086911
ENSDARG00000074071	ENSDARG00000105239	ENSDARG00000068846
ENSDARG00000111788	ENSDARG00000109703	ENSDARG00000074892
ENSDARG00000088989	ENSDARG00000070746	ENSDARG00000059856
ENSDARG00000037906	ENSDARG00000109844	ENSDARG00000074588
ENSDARG00000101474	ENSDARG00000078423	ENSDARG00000096597
ENSDARG00000091198	ENSDARG00000056628	ENSDARG00000007657
ENSDARG00000002264	ENSDARG00000103759	ENSDARG00000043848
ENSDARG00000021838	ENSDARG00000042063	ENSDARG00000078785
ENSDARG00000043562	ENSDARG00000036329	ENSDARG00000053858
ENSDARG00000078333	ENSDARG00000078785	ENSDARG00000043587
ENSDARG00000104478	ENSDARG00000086259	ENSDARG00000039979
ENSDARG00000044102	ENSDARG00000055400	ENSDARG00000034885
ENSDARG00000087424	ENSDARG00000042851	ENSDARG00000102076
ENSDARG00000041145	ENSDARG00000019339	ENSDARG00000051793
ENSDARG00000078894	ENSDARG00000089019	ENSDARG00000057633
ENSDARG00000061197	ENSDARG00000029587	ENSDARG00000115271
ENSDARG00000115557	ENSDARG00000052840	ENSDARG00000078333
ENSDARG00000068883	ENSDARG00000035167	ENSDARG00000098951
ENSDARG00000037071	ENSDARG00000102758	ENSDARG00000059128
ENSDARG00000110836	ENSDARG00000089291	ENSDARG00000100528
ENSDARG00000068814	ENSDARG00000098130	ENSDARG00000071553
ENSDARG00000054937	ENSDARG00000003904	ENSDARG00000115644
ENSDARG00000098238	ENSDARG00000023927	ENSDARG00000105071
ENSDARG00000036057	ENSDARG00000117089	ENSDARG00000089511
ENSDARG00000094478	ENSDARG00000003989	ENSDARG00000068305
ENSDARG00000105043	ENSDARG00000010831	ENSDARG00000040440
ENSDARG00000079823	ENSDARG00000075416	ENSDARG00000114883
ENSDARG00000096097	ENSDARG00000069920	ENSDARG00000057055
ENSDARG00000089525	ENSDARG00000097596	ENSDARG00000016964
ENSDARG00000025948	ENSDARG00000102305	ENSDARG00000017163
ENSDARG00000040440	ENSDARG00000017163	ENSDARG00000020504
ENSDARG00000055722	ENSDARG00000102753	ENSDARG00000037199
ENSDARG00000091754	ENSDARG00000067975	ENSDARG00000028106
ENSDARG00000076339	ENSDARG00000009961	ENSDARG00000092889
ENSDARG00000043509	ENSDARG00000088251	ENSDARG00000029660
ENSDARG00000098951	ENSDARG00000042590	ENSDARG00000003977
ENSDARG00000097346	ENSDARG00000055655	ENSDARG00000045296
ENSDARG00000113481	ENSDARG00000027418	ENSDARG00000046098
ENSDARG00000018494	ENSDARG00000033655	ENSDARG00000055524
ENSDARG00000045355	ENSDARG00000026068	ENSDARG00000018073
ENSDARG00000111165	ENSDARG00000043848	ENSDARG00000014171
ENSDARG00000101406	ENSDARG00000005320	ENSDARG00000020024
ENSDARG00000054302	ENSDARG00000007359	ENSDARG00000110426
ENSDARG00000042469	ENSDARG00000061684	ENSDARG00000014506
ENSDARG00000071211	ENSDARG00000100528	ENSDARG00000068262
ENSDARG00000090386	ENSDARG00000054950	ENSDARG00000103101
ENSDARG00000102144	ENSDARG00000116743	ENSDARG00000053217
ENSDARG00000079992	ENSDARG00000061197	ENSDARG00000078113
ENSDARG00000101063	ENSDARG00000029432	ENSDARG00000042777
ENSDARG00000054823	ENSDARG00000086336	ENSDARG00000025693
ENSDARG00000089019	ENSDARG00000105409	ENSDARG00000035880
ENSDARG00000076509	ENSDARG00000117639	ENSDARG00000101963
ENSDARG00000016789	ENSDARG00000045155	ENSDARG00000070985
ENSDARG00000035871	ENSDARG00000043492	ENSDARG00000089921
ENSDARG00000100259	ENSDARG00000097658	ENSDARG00000111747
ENSDARG00000016122	ENSDARG00000043667	ENSDARG00000008735
ENSDARG00000099678	ENSDARG00000073961	ENSDARG00000021112
ENSDARG00000101472	ENSDARG00000045661	ENSDARG00000035433
ENSDARG00000003757	ENSDARG00000002264	ENSDARG00000078389
ENSDARG00000029660	ENSDARG00000088713	ENSDARG00000005673
ENSDARG00000096725	ENSDARG00000004618	ENSDARG00000069290
ENSDARG00000110700	ENSDARG00000103248	ENSDARG00000103619
ENSDARG00000011201	ENSDARG00000054823	ENSDARG00000015543
ENSDARG00000055833	ENSDARG00000100467	ENSDARG00000022315
ENSDARG00000039719	ENSDARG00000099997	ENSDARG00000096097
ENSDARG00000100588	ENSDARG00000023526	ENSDARG00000102356
ENSDARG00000061946	ENSDARG00000014171	ENSDARG00000068265
ENSDARG00000039436	ENSDARG00000032318	ENSDARG00000113481
ENSDARG00000036567	ENSDARG00000012729	ENSDARG00000039850
ENSDARG00000011841	ENSDARG00000063912	ENSDARG00000037909
ENSDARG00000073917	ENSDARG00000105573	ENSDARG00000045277
ENSDARG00000015628	ENSDARG00000057708	ENSDARG00000023298
ENSDARG00000008472	ENSDARG00000017917	ENSDARG00000104228
ENSDARG00000041400	ENSDARG00000069453	ENSDARG00000067975
ENSDARG00000043492	ENSDARG00000035650	ENSDARG00000042557
ENSDARG00000036966	ENSDARG00000070085	ENSDARG00000055708
ENSDARG00000115281	ENSDARG00000079308	ENSDARG00000092825
ENSDARG00000007359	ENSDARG00000101170	ENSDARG00000097753
ENSDARG00000070454	ENSDARG00000063908	ENSDARG00000005574
ENSDARG00000091909	ENSDARG00000101619	ENSDARG00000108937
ENSDARG00000102705	ENSDARG00000115988	ENSDARG00000067517
ENSDARG00000109844	ENSDARG00000097346	ENSDARG00000090473
ENSDARG00000036394	ENSDARG00000016122	ENSDARG00000042456
ENSDARG00000021806	ENSDARG00000040510	ENSDARG00000002506
ENSDARG00000035837	ENSDARG00000097186	ENSDARG00000104439
ENSDARG00000014506	ENSDARG00000042456	ENSDARG00000061416
ENSDARG00000102531	ENSDARG00000021113	ENSDARG00000091304
ENSDARG00000029003	ENSDARG00000099817	ENSDARG00000105276
ENSDARG00000094370	ENSDARG00000039436	ENSDARG00000007409
ENSDARG00000068182	ENSDARG00000063911	ENSDARG00000060445
ENSDARG00000073910	ENSDARG00000073910	ENSDARG00000018966
ENSDARG00000042905	ENSDARG00000103253	ENSDARG00000035871
ENSDARG00000089291	ENSDARG00000090543	ENSDARG00000086221
ENSDARG00000067717	ENSDARG00000010738	ENSDARG00000104571
ENSDARG00000053452	ENSDARG00000095906	ENSDARG00000095951
ENSDARG00000104537	ENSDARG00000094850	ENSDARG00000098130
ENSDARG00000029064	ENSDARG00000054433	ENSDARG00000094616
ENSDARG00000054433	ENSDARG00000015422	ENSDARG00000091234
ENSDARG00000007788	ENSDARG00000104199	ENSDARG00000068840
ENSDARG00000092664	ENSDARG00000096565	ENSDARG00000061610
ENSDARG00000069290	ENSDARG00000038154	ENSDARG00000052334
ENSDARG00000090929	ENSDARG00000052390	ENSDARG00000089368
ENSDARG00000078917	ENSDARG00000099336	ENSDARG00000014915
ENSDARG00000079122	ENSDARG00000096808	ENSDARG00000059075
ENSDARG00000041811	ENSDARG00000067717	ENSDARG00000032037
ENSDARG00000058022	ENSDARG00000096579	ENSDARG00000032102
ENSDARG00000114549	ENSDARG00000040610	ENSDARG00000044584
ENSDARG00000019142	ENSDARG00000039493	ENSDARG00000098112
ENSDARG00000035860	ENSDARG00000076391	ENSDARG00000089291
ENSDARG00000045850	ENSDARG00000013524	ENSDARG00000097665
ENSDARG00000091728	ENSDARG00000023950	ENSDARG00000002264
ENSDARG00000030636	ENSDARG00000071014	ENSDARG00000005713
ENSDARG00000013860	ENSDARG00000089607	ENSDARG00000009350
ENSDARG00000012572	ENSDARG00000103230	ENSDARG00000052842
ENSDARG00000091656	ENSDARG00000038789	ENSDARG00000105409
ENSDARG00000087402	ENSDARG00000075528	ENSDARG00000014963
ENSDARG00000099918	ENSDARG00000016789	ENSDARG00000020618
ENSDARG00000037647	ENSDARG00000094597	ENSDARG00000115266
ENSDARG00000004130	ENSDARG00000092136	ENSDARG00000104726
ENSDARG00000101619	ENSDARG00000068996	ENSDARG00000101406
ENSDARG00000001804	ENSDARG00000091304	ENSDARG00000055283
ENSDARG00000014208	ENSDARG00000004405	ENSDARG00000071594
ENSDARG00000095459	ENSDARG00000053858	ENSDARG00000055400
ENSDARG00000009350	ENSDARG00000016855	ENSDARG00000101472
ENSDARG00000036875	ENSDARG00000077314	ENSDARG00000034291
ENSDARG00000071439	ENSDARG00000035914	ENSDARG00000097302
ENSDARG00000067608	ENSDARG00000074848	ENSDARG00000006290
ENSDARG00000077584	ENSDARG00000100116	ENSDARG00000095897
ENSDARG00000075621	ENSDARG00000045402	ENSDARG00000035860
ENSDARG00000039872	ENSDARG00000053609	ENSDARG00000069241
ENSDARG00000045858	ENSDARG00000099831	ENSDARG00000037906
ENSDARG00000042933	ENSDARG00000095623	ENSDARG00000077085
ENSDARG00000070991	ENSDARG00000020187	ENSDARG00000013307
ENSDARG00000044562	ENSDARG00000013613	ENSDARG00000090929
ENSDARG00000038271	ENSDARG00000068940	ENSDARG00000019339
ENSDARG00000102115	ENSDARG00000069940	ENSDARG00000044923
ENSDARG00000104228	ENSDARG00000045296	ENSDARG00000058962
ENSDARG00000100157	ENSDARG00000074286	ENSDARG00000071878
ENSDARG00000076474	ENSDARG00000058502	ENSDARG00000056213
ENSDARG00000037259	ENSDARG00000063001	ENSDARG00000039436
ENSDARG00000028201	ENSDARG00000105834	ENSDARG00000104517
ENSDARG00000037883	ENSDARG00000010717	ENSDARG00000104413
ENSDARG00000073867	ENSDARG00000116052	ENSDARG00000102717
ENSDARG00000069139	ENSDARG00000063690	ENSDARG00000078917
ENSDARG00000094616	ENSDARG00000088367	ENSDARG00000070702
ENSDARG00000097797	ENSDARG00000090822	ENSDARG00000069037
ENSDARG00000089478	ENSDARG00000022795	ENSDARG00000068182
ENSDARG00000097596	ENSDARG00000034453	ENSDARG00000094960
ENSDARG00000023152	ENSDARG00000098951	ENSDARG00000015628
ENSDARG00000036044	ENSDARG00000101901	ENSDARG00000078974
ENSDARG00000023526	ENSDARG00000035549	ENSDARG00000098238
ENSDARG00000116290	ENSDARG00000111785	ENSDARG00000091215
ENSDARG00000093773	ENSDARG00000053344	ENSDARG00000058022
ENSDARG00000058962	ENSDARG00000082753	ENSDARG00000112337
ENSDARG00000100528	ENSDARG00000117357	ENSDARG00000071046
ENSDARG00000098355	ENSDARG00000103101	ENSDARG00000045342
ENSDARG00000093040	ENSDARG00000093659	ENSDARG00000098584
ENSDARG00000105352	ENSDARG00000096735	ENSDARG00000041011
ENSDARG00000088923	ENSDARG00000105278	ENSDARG00000076017
ENSDARG00000099715	ENSDARG00000012972	ENSDARG00000026444
ENSDARG00000007396	ENSDARG00000039005	ENSDARG00000041248
ENSDARG00000070824	ENSDARG00000102878	ENSDARG00000059304
ENSDARG00000005713	ENSDARG00000061416	ENSDARG00000068883
ENSDARG00000025350	ENSDARG00000090352	ENSDARG00000070437
ENSDARG00000023369	ENSDARG00000061946	ENSDARG00000046132
ENSDARG00000090552	ENSDARG00000104227	ENSDARG00000029510
ENSDARG00000069850	ENSDARG00000045850	ENSDARG00000096869
ENSDARG00000075743	ENSDARG00000076487	ENSDARG00000053452
ENSDARG00000094458	ENSDARG00000086184	ENSDARG00000037307
ENSDARG00000025326	ENSDARG00000060457	ENSDARG00000029064
ENSDARG00000043554	ENSDARG00000054196	ENSDARG00000059951
ENSDARG00000059247	ENSDARG00000080010	ENSDARG00000043635
ENSDARG00000022623	ENSDARG00000003757	ENSDARG00000039699
ENSDARG00000092980	ENSDARG00000081299	ENSDARG00000011201
ENSDARG00000055730	ENSDARG00000101963	ENSDARG00000104472
ENSDARG00000051793	ENSDARG00000043665	ENSDARG00000026068
ENSDARG00000071426	ENSDARG00000043857	ENSDARG00000018494
ENSDARG00000055653	ENSDARG00000063916	ENSDARG00000040510
ENSDARG00000091413	ENSDARG00000045355	ENSDARG00000074071
ENSDARG00000070746	ENSDARG00000077537	ENSDARG00000098017
ENSDARG00000075421	ENSDARG00000056677	ENSDARG00000042905
ENSDARG00000043457	ENSDARG00000098017	ENSDARG00000105573
ENSDARG00000078132	ENSDARG00000103795	ENSDARG00000101300
ENSDARG00000093448	ENSDARG00000040039	ENSDARG00000054777
ENSDARG00000018637	ENSDARG00000096097	ENSDARG00000102129
ENSDARG00000092364	ENSDARG00000078653	ENSDARG00000052371
ENSDARG00000075368	ENSDARG00000075121	ENSDARG00000044102
ENSDARG00000018002	ENSDARG00000062756	ENSDARG00000054222
ENSDARG00000100686	ENSDARG00000042577	ENSDARG00000100588
ENSDARG00000104829	ENSDARG00000015149	ENSDARG00000105355
ENSDARG00000076391	ENSDARG00000092473	ENSDARG00000104732
ENSDARG00000040510	ENSDARG00000028333	ENSDARG00000092746
ENSDARG00000010244	ENSDARG00000054096	ENSDARG00000071648
ENSDARG00000079263	ENSDARG00000093597	ENSDARG00000096787
ENSDARG00000014171	ENSDARG00000012726	ENSDARG00000091656
ENSDARG00000088030	ENSDARG00000101668	ENSDARG00000061370
ENSDARG00000071040	ENSDARG00000042933	ENSDARG00000013016
ENSDARG00000045359	ENSDARG00000042214	ENSDARG00000100823
ENSDARG00000092693	ENSDARG00000075984	ENSDARG00000052104
ENSDARG00000029100	ENSDARG00000005673	ENSDARG00000110700
ENSDARG00000071670	ENSDARG00000059347	ENSDARG00000025436
ENSDARG00000078113	ENSDARG00000058968	ENSDARG00000036070
ENSDARG00000035914	ENSDARG00000092483	ENSDARG00000040559
ENSDARG00000037108	ENSDARG00000096954	ENSDARG00000051986
ENSDARG00000077962	ENSDARG00000092538	ENSDARG00000039616
ENSDARG00000075984	ENSDARG00000059529	ENSDARG00000005049
ENSDARG00000069496	ENSDARG00000045542	ENSDARG00000014113
ENSDARG00000038577	ENSDARG00000096003	ENSDARG00000069790
ENSDARG00000013307	ENSDARG00000055833	ENSDARG00000055730
ENSDARG00000043848	ENSDARG00000036781	ENSDARG00000075140
ENSDARG00000096661	ENSDARG00000075525	ENSDARG00000075421
ENSDARG00000043301	ENSDARG00000110700	ENSDARG00000056162
ENSDARG00000101112	ENSDARG00000095796	ENSDARG00000102115
ENSDARG00000043665	ENSDARG00000102531	ENSDARG00000073845
ENSDARG00000091001	ENSDARG00000044420	ENSDARG00000023672
ENSDARG00000052624	ENSDARG00000036775	ENSDARG00000099309
ENSDARG00000014059	ENSDARG00000075555	ENSDARG00000112840
ENSDARG00000045155	ENSDARG00000038069	ENSDARG00000063882
ENSDARG00000070437	ENSDARG00000041921	ENSDARG00000089478
ENSDARG00000003701	ENSDARG00000116835	ENSDARG00000096749
ENSDARG00000102218	ENSDARG00000063924	ENSDARG00000027687
ENSDARG00000063249	ENSDARG00000110608	ENSDARG00000070617
ENSDARG00000013653	ENSDARG00000035433	ENSDARG00000053571
ENSDARG00000043281	ENSDARG00000069482	ENSDARG00000074848
ENSDARG00000042345	ENSDARG00000042876	ENSDARG00000044562
ENSDARG00000033413	ENSDARG00000099693	ENSDARG00000024112
ENSDARG00000071555	ENSDARG00000033179	ENSDARG00000058105
ENSDARG00000105382	ENSDARG00000040070	ENSDARG00000102218
ENSDARG00000026338	ENSDARG00000010481	ENSDARG00000021147
ENSDARG00000091215	ENSDARG00000062971	ENSDARG00000069674
ENSDARG00000096579	ENSDARG00000099309	ENSDARG00000091198
ENSDARG00000010738	ENSDARG00000099918	ENSDARG00000103819
ENSDARG00000004713	ENSDARG00000087093	ENSDARG00000070404
ENSDARG00000074451	ENSDARG00000096876	ENSDARG00000099022
ENSDARG00000098605	ENSDARG00000054255	ENSDARG00000092664
ENSDARG00000091869	ENSDARG00000100936	ENSDARG00000074656
ENSDARG00000045402	ENSDARG00000039915	ENSDARG00000036092
ENSDARG00000026444	ENSDARG00000086842	ENSDARG00000088841
ENSDARG00000041232	ENSDARG00000087461	ENSDARG00000099831
ENSDARG00000103253	ENSDARG00000078619	ENSDARG00000030573
ENSDARG00000110426	ENSDARG00000069314	ENSDARG00000087393
ENSDARG00000019339	ENSDARG00000057299	ENSDARG00000004396
ENSDARG00000108812	ENSDARG00000098786	ENSDARG00000043402
ENSDARG00000070061	ENSDARG00000102144	ENSDARG00000058212
ENSDARG00000095705	ENSDARG00000099628	ENSDARG00000001169
ENSDARG00000098584	ENSDARG00000078389	ENSDARG00000020187
ENSDARG00000056379	ENSDARG00000102449	ENSDARG00000071333
ENSDARG00000098771	ENSDARG00000075299	ENSDARG00000042345
ENSDARG00000092873	ENSDARG00000038030	ENSDARG00000017687
ENSDARG00000100372	ENSDARG00000036995	ENSDARG00000076391
ENSDARG00000041878	ENSDARG00000005128	ENSDARG00000101885
ENSDARG00000096149	ENSDARG00000103748	ENSDARG00000096017
ENSDARG00000070178	ENSDARG00000055270	ENSDARG00000074538
ENSDARG00000031293	ENSDARG00000068305	ENSDARG00000097797
ENSDARG00000069649	ENSDARG00000039616	ENSDARG00000091771
ENSDARG00000038901	ENSDARG00000042777	ENSDARG00000038876
ENSDARG00000000906	ENSDARG00000008439	ENSDARG00000056795
ENSDARG00000091234	ENSDARG00000043635	ENSDARG00000007720
ENSDARG00000053058	ENSDARG00000043663	ENSDARG00000095188
ENSDARG00000054196	ENSDARG00000058219	ENSDARG00000056099
ENSDARG00000097489	ENSDARG00000009472	ENSDARG00000104478
ENSDARG00000011825	ENSDARG00000055642	ENSDARG00000019487
ENSDARG00000061091	ENSDARG00000011727	ENSDARG00000039719
ENSDARG00000029406	ENSDARG00000106724	ENSDARG00000003701
ENSDARG00000016022	ENSDARG00000069624	ENSDARG00000074170
ENSDARG00000070404	ENSDARG00000098112	ENSDARG00000028379
ENSDARG00000038608	ENSDARG00000054220	ENSDARG00000018002
ENSDARG00000031248	ENSDARG00000063285	ENSDARG00000105366
ENSDARG00000078315	ENSDARG00000059247	ENSDARG00000104537
ENSDARG00000077533	ENSDARG00000097457	ENSDARG00000054122
ENSDARG00000037835	ENSDARG00000070485	ENSDARG00000037259
ENSDARG00000040257	ENSDARG00000006514	ENSDARG00000016538
ENSDARG00000001249	ENSDARG00000017504	ENSDARG00000051956
ENSDARG00000039005	ENSDARG00000069832	ENSDARG00000071679
ENSDARG00000045296	ENSDARG00000056653	ENSDARG00000003934
ENSDARG00000002249	ENSDARG00000088276	ENSDARG00000041811
ENSDARG00000086471	ENSDARG00000028201	ENSDARG00000068256
ENSDARG00000102449	ENSDARG00000091234	ENSDARG00000069116
ENSDARG00000009178	ENSDARG00000094316	ENSDARG00000041428
ENSDARG00000079391	ENSDARG00000104246	ENSDARG00000088989
ENSDARG00000110020	ENSDARG00000071203	ENSDARG00000041400
ENSDARG00000011571	ENSDARG00000092715	ENSDARG00000029100
ENSDARG00000011152	ENSDARG00000095188	ENSDARG00000027428
ENSDARG00000023298	ENSDARG00000007697	ENSDARG00000068982
ENSDARG00000097264	ENSDARG00000024829	ENSDARG00000058328
ENSDARG00000088713	ENSDARG00000001776	ENSDARG00000039882
ENSDARG00000071336	ENSDARG00000091413	ENSDARG00000045428
ENSDARG00000109755	ENSDARG00000076017	ENSDARG00000101143
ENSDARG00000057882	ENSDARG00000061806	ENSDARG00000046006
ENSDARG00000099969	ENSDARG00000069843	ENSDARG00000087166
ENSDARG00000101952	ENSDARG00000043821	ENSDARG00000075855
ENSDARG00000042509	ENSDARG00000071336	ENSDARG00000086903
ENSDARG00000028131	ENSDARG00000060001	ENSDARG00000069099
ENSDARG00000104170	ENSDARG00000098923	ENSDARG00000088713
ENSDARG00000045886	ENSDARG00000041237	ENSDARG00000069314
ENSDARG00000062594	ENSDARG00000009390	ENSDARG00000117466
ENSDARG00000045428	ENSDARG00000070714	ENSDARG00000091734
ENSDARG00000105071	ENSDARG00000100281	ENSDARG00000098786
ENSDARG00000010160	ENSDARG00000035129	ENSDARG00000045155
ENSDARG00000092807	ENSDARG00000067813	ENSDARG00000009113
ENSDARG00000002217	ENSDARG00000091656	ENSDARG00000075730
ENSDARG00000102305	ENSDARG00000091860	ENSDARG00000015050
ENSDARG00000093381	ENSDARG00000077323	ENSDARG00000044254
ENSDARG00000099123	ENSDARG00000040764	ENSDARG00000088895
ENSDARG00000061370	ENSDARG00000003421	ENSDARG00000081218
ENSDARG00000057481	ENSDARG00000027088	ENSDARG00000002339
ENSDARG00000056162	ENSDARG00000041085	ENSDARG00000041232
ENSDARG00000104119	ENSDARG00000029660	ENSDARG00000068828
ENSDARG00000071164	ENSDARG00000055524	ENSDARG00000086259
ENSDARG00000036764	ENSDARG00000028815	ENSDARG00000059613
ENSDARG00000039130	ENSDARG00000077847	ENSDARG00000027966
ENSDARG00000008494	ENSDARG00000039390	ENSDARG00000052680
ENSDARG00000041011	ENSDARG00000117759	ENSDARG00000092360
ENSDARG00000002847	ENSDARG00000090219	ENSDARG00000089836
ENSDARG00000055475	ENSDARG00000078613	ENSDARG00000071555
ENSDARG00000053405	ENSDARG00000004406	ENSDARG00000018797
ENSDARG00000095883	ENSDARG00000090194	ENSDARG00000035018
ENSDARG00000004880	ENSDARG00000036567	ENSDARG00000060639
ENSDARG00000035434	ENSDARG00000025325	ENSDARG00000097033
ENSDARG00000068846	ENSDARG00000036684	ENSDARG00000069525
ENSDARG00000071203	ENSDARG00000091212	ENSDARG00000004311
ENSDARG00000007682	ENSDARG00000098584	ENSDARG00000033738
ENSDARG00000101963	ENSDARG00000077193	ENSDARG00000008886
ENSDARG00000099667	ENSDARG00000076856	ENSDARG00000104996
ENSDARG00000071553	ENSDARG00000074820	ENSDARG00000055833
ENSDARG00000037895	ENSDARG00000003705	ENSDARG00000031293
ENSDARG00000041600	ENSDARG00000021055	ENSDARG00000044061
ENSDARG00000089607	ENSDARG00000101644	ENSDARG00000035434
ENSDARG00000056677	ENSDARG00000104488	ENSDARG00000091001
ENSDARG00000060069	ENSDARG00000104043	ENSDARG00000105382
ENSDARG00000104733	ENSDARG00000068710	ENSDARG00000101362
ENSDARG00000061354	ENSDARG00000099518	ENSDARG00000099997
ENSDARG00000040559	ENSDARG00000036893	ENSDARG00000001249
ENSDARG00000035433	ENSDARG00000071553	ENSDARG00000097596
ENSDARG00000100331	ENSDARG00000038668	ENSDARG00000070581
ENSDARG00000041248	ENSDARG00000090156	ENSDARG00000058345
ENSDARG00000026611	ENSDARG00000008886	ENSDARG00000006915
ENSDARG00000034957	ENSDARG00000075140	ENSDARG00000069706
ENSDARG00000054574	ENSDARG00000057058	ENSDARG00000058068
ENSDARG00000074379	ENSDARG00000105499	ENSDARG00000036875
ENSDARG00000070985	ENSDARG00000055445	ENSDARG00000102431
ENSDARG00000077053	ENSDARG00000037059	ENSDARG00000014313
ENSDARG00000114534	ENSDARG00000097853	ENSDARG00000033533
ENSDARG00000099840	ENSDARG00000097391	ENSDARG00000100990
ENSDARG00000026183	ENSDARG00000045658	ENSDARG00000099599
ENSDARG00000008403	ENSDARG00000093797	ENSDARG00000071211
ENSDARG00000102076	ENSDARG00000070626	ENSDARG00000014138
ENSDARG00000097033	ENSDARG00000088810	ENSDARG00000076509
ENSDARG00000115717	ENSDARG00000076991	ENSDARG00000043665
ENSDARG00000069661	ENSDARG00000063180	ENSDARG00000062594
ENSDARG00000037570	ENSDARG00000086393	ENSDARG00000075525
ENSDARG00000093886	ENSDARG00000097033	ENSDARG00000016318
ENSDARG00000088686	ENSDARG00000004377	ENSDARG00000088639
ENSDARG00000093382	ENSDARG00000055288	ENSDARG00000022684
ENSDARG00000036721		ENSDARG00000045661
ENSDARG00000057315		ENSDARG00000069453
ENSDARG00000099599		ENSDARG00000094458
ENSDARG00000068886		ENSDARG00000088030
ENSDARG00000075121		ENSDARG00000077815
ENSDARG00000057042		ENSDARG00000077740
ENSDARG00000017504		ENSDARG00000004527
ENSDARG00000079308		ENSDARG00000054255
ENSDARG00000090740		ENSDARG00000043457
ENSDARG00000060001		ENSDARG00000091754
ENSDARG00000016538		ENSDARG00000002760
ENSDARG00000003846		ENSDARG00000038789
ENSDARG00000023672		ENSDARG00000070746
ENSDARG00000014480		ENSDARG00000036995
ENSDARG00000029587		ENSDARG00000110836
ENSDARG00000070833		ENSDARG00000014731
ENSDARG00000045490		ENSDARG00000058349
ENSDARG00000056605		ENSDARG00000025326
ENSDARG00000045364		ENSDARG00000117419
ENSDARG00000102431		ENSDARG00000041689
ENSDARG00000026448		ENSDARG00000034633
ENSDARG00000058212		ENSDARG00000104011
ENSDARG00000101668		ENSDARG00000039563
ENSDARG00000053685		ENSDARG00000092807
ENSDARG00000046132		ENSDARG00000008494
ENSDARG00000104049		ENSDARG00000098671
ENSDARG00000103748		ENSDARG00000033376
ENSDARG00000093237		ENSDARG00000036567
ENSDARG00000068478		ENSDARG00000069850
ENSDARG00000077202		ENSDARG00000057315
ENSDARG00000025212		ENSDARG00000104068
ENSDARG00000043402		ENSDARG00000102144
ENSDARG00000034633		ENSDARG00000039915
ENSDARG00000075677		ENSDARG00000098338
ENSDARG00000036462		ENSDARG00000105612
ENSDARG00000071833		ENSDARG00000061621
ENSDARG00000074170		ENSDARG00000006434
ENSDARG00000102129		ENSDARG00000060501
ENSDARG00000099731		ENSDARG00000045563
ENSDARG00000090444		ENSDARG00000117629
ENSDARG00000105359		ENSDARG00000093237
ENSDARG00000055524		ENSDARG00000098289
ENSDARG00000022904		ENSDARG00000014956
ENSDARG00000071644		ENSDARG00000018637
ENSDARG00000061004		ENSDARG00000037071
ENSDARG00000038700		ENSDARG00000052010
ENSDARG00000069241		ENSDARG00000045487
ENSDARG00000031489		ENSDARG00000103230
ENSDARG00000037645		ENSDARG00000099123
ENSDARG00000037059		ENSDARG00000069865
ENSDARG00000100563		ENSDARG00000073910
ENSDARG00000005320		ENSDARG00000054823
ENSDARG00000079080		ENSDARG00000099969
ENSDARG00000105468		ENSDARG00000025593
ENSDARG00000095047		ENSDARG00000099453
ENSDARG00000095796		ENSDARG00000099715
ENSDARG00000036070		ENSDARG00000111165
ENSDARG00000057296		ENSDARG00000069671
ENSDARG00000040141		ENSDARG00000034453
ENSDARG00000104758		ENSDARG00000077227
ENSDARG00000008275		ENSDARG00000062971
ENSDARG00000069525		ENSDARG00000092954
ENSDARG00000111747		ENSDARG00000105352
ENSDARG00000036092		ENSDARG00000012726
ENSDARG00000095188		ENSDARG00000013822
ENSDARG00000101340		ENSDARG00000077053
ENSDARG00000079244		ENSDARG00000036044
ENSDARG00000117419		ENSDARG00000037645
ENSDARG00000097195		ENSDARG00000057556
ENSDARG00000096787		ENSDARG00000103433
ENSDARG00000086247		ENSDARG00000090993
ENSDARG00000097186		ENSDARG00000011371
ENSDARG00000098923		ENSDARG00000069744
ENSDARG00000075709		ENSDARG00000045853
ENSDARG00000090822		ENSDARG00000042660
ENSDARG00000100912		ENSDARG00000079080
ENSDARG00000055276		ENSDARG00000098605
ENSDARG00000052089		ENSDARG00000038608
ENSDARG00000044420		ENSDARG00000045913
ENSDARG00000096876		ENSDARG00000020473
ENSDARG00000089951		ENSDARG00000041878
ENSDARG00000071468		ENSDARG00000010244
ENSDARG00000095951		ENSDARG00000063021
ENSDARG00000037783		ENSDARG00000016122
ENSDARG00000036426		ENSDARG00000109844
ENSDARG00000038894		ENSDARG00000004130
ENSDARG00000007697		ENSDARG00000041600
ENSDARG00000054222		ENSDARG00000067608
ENSDARG00000102266		ENSDARG00000097712
ENSDARG00000052343		ENSDARG00000097186
ENSDARG00000104256		ENSDARG00000078415
ENSDARG00000089936		ENSDARG00000057075
ENSDARG00000022795		ENSDARG00000058593
ENSDARG00000031885		ENSDARG00000004713
ENSDARG00000045017		ENSDARG00000098059
ENSDARG00000057055		ENSDARG00000070487
ENSDARG00000025607		ENSDARG00000095483
ENSDARG00000053479		ENSDARG00000071203
ENSDARG00000015149		ENSDARG00000117359
ENSDARG00000033567		ENSDARG00000075765
ENSDARG00000061770		ENSDARG00000078773
ENSDARG00000075616		ENSDARG00000039958
ENSDARG00000097441		ENSDARG00000030177
ENSDARG00000060176		ENSDARG00000029406
ENSDARG00000095312		ENSDARG00000055270
ENSDARG00000110481		ENSDARG00000038700
ENSDARG00000076017		ENSDARG00000042933
ENSDARG00000102080		ENSDARG00000070178
ENSDARG00000097044		ENSDARG00000035573
ENSDARG00000088251		ENSDARG00000091909
ENSDARG00000077097		ENSDARG00000054574
ENSDARG00000032653		ENSDARG00000096579
ENSDARG00000061656		ENSDARG00000069649
ENSDARG00000042214		ENSDARG00000075143
ENSDARG00000086172		ENSDARG00000038577
ENSDARG00000055288		ENSDARG00000069386
ENSDARG00000097096		ENSDARG00000041237
ENSDARG00000103450		ENSDARG00000092124
ENSDARG00000103021		ENSDARG00000040039
ENSDARG00000036684		ENSDARG00000100259
ENSDARG00000104905		ENSDARG00000102207
ENSDARG00000076856		ENSDARG00000002249
ENSDARG00000058940		ENSDARG00000001804
ENSDARG00000089974		ENSDARG00000086471
ENSDARG00000037121		ENSDARG00000007697
ENSDARG00000092825		ENSDARG00000086416
ENSDARG00000042291		ENSDARG00000028889
ENSDARG00000044544		ENSDARG00000037835
ENSDARG00000096575		ENSDARG00000095796
ENSDARG00000100938		ENSDARG00000098739
ENSDARG00000020107		ENSDARG00000007285
ENSDARG00000097514		ENSDARG00000062977
ENSDARG00000110105		ENSDARG00000074271
ENSDARG00000067777		ENSDARG00000021582
ENSDARG00000038040		ENSDARG00000074663
ENSDARG00000079555		ENSDARG00000099981
ENSDARG00000099309		ENSDARG00000063169
ENSDARG00000097660		ENSDARG00000040249
ENSDARG00000020794		ENSDARG00000093597
ENSDARG00000017385		ENSDARG00000069109
ENSDARG00000102679		ENSDARG00000053058
ENSDARG00000037350		ENSDARG00000041080
ENSDARG00000114500		ENSDARG00000035680
ENSDARG00000055163		ENSDARG00000105009
ENSDARG00000101432		ENSDARG00000013076
ENSDARG00000069295		ENSDARG00000113205
ENSDARG00000020354		ENSDARG00000070454
ENSDARG00000036096		ENSDARG00000101085
ENSDARG00000102118		ENSDARG00000103824
ENSDARG00000076076		ENSDARG00000096834
ENSDARG00000061006		ENSDARG00000087584
ENSDARG00000092478		ENSDARG00000103367
ENSDARG00000102926		ENSDARG00000090822
ENSDARG00000029296		ENSDARG00000004618
ENSDARG00000095787		ENSDARG00000099411
ENSDARG00000098915		ENSDARG00000086529
ENSDARG00000070858		ENSDARG00000040707
ENSDARG00000039914		ENSDARG00000041592
ENSDARG00000062756		ENSDARG00000059044
ENSDARG00000093797		ENSDARG00000045543
ENSDARG00000069529		ENSDARG00000094704
ENSDARG00000111753		ENSDARG00000045402
ENSDARG00000055445		ENSDARG00000096959
ENSDARG00000093211		ENSDARG00000006370
ENSDARG00000031768		ENSDARG00000023152
ENSDARG00000097853		ENSDARG00000027418
ENSDARG00000071333		ENSDARG00000026183
ENSDARG00000079278		ENSDARG00000103253
ENSDARG00000046098		ENSDARG00000052624
ENSDARG00000088895		ENSDARG00000057620
ENSDARG00000009885		ENSDARG00000057166
ENSDARG00000045911		ENSDARG00000008020
ENSDARG00000073718		ENSDARG00000045542
		ENSDARG00000069090
		ENSDARG00000090600
		ENSDARG00000104501
		ENSDARG00000070717
		ENSDARG00000043554
		ENSDARG00000100281
		ENSDARG00000042291
		ENSDARG00000070824
		ENSDARG00000098391
		ENSDARG00000027070
		ENSDARG00000067717
		ENSDARG00000099908
		ENSDARG00000043177
		ENSDARG00000100025
		ENSDARG00000026338
		ENSDARG00000102266
		ENSDARG00000028850
		ENSDARG00000036190
		ENSDARG00000022795
		ENSDARG00000045490
		ENSDARG00000096149
		ENSDARG00000010160
		ENSDARG00000057299
		ENSDARG00000068940
		ENSDARG00000031885
		ENSDARG00000042469
		ENSDARG00000046081
		ENSDARG00000093382
		ENSDARG00000098355
		ENSDARG00000100279
		ENSDARG00000007823
		ENSDARG00000075121
		ENSDARG00000042876
		ENSDARG00000089088
		ENSDARG00000033285
		ENSDARG00000070833
		ENSDARG00000016543
		ENSDARG00000009472
		ENSDARG00000005172
		ENSDARG00000037810
		ENSDARG00000057805
		ENSDARG00000097635
		ENSDARG00000037108
		ENSDARG00000030133
		ENSDARG00000014480
		ENSDARG00000015686
		ENSDARG00000101063
		ENSDARG00000093622
		ENSDARG00000104287
		ENSDARG00000012972
		ENSDARG00000006413
		ENSDARG00000010717
		ENSDARG00000000001
		ENSDARG00000011146
		ENSDARG00000074451
		ENSDARG00000055653
		ENSDARG00000055472
		ENSDARG00000105507
		ENSDARG00000056163
		ENSDARG00000007359
		ENSDARG00000045306
		ENSDARG00000105182
		ENSDARG00000091841
		ENSDARG00000092327
		ENSDARG00000112954
		ENSDARG00000088923
		ENSDARG00000003517
		ENSDARG00000068916
		ENSDARG00000104829
		ENSDARG00000071670
		ENSDARG00000056270
		ENSDARG00000041435
		ENSDARG00000017489
		ENSDARG00000095787
		ENSDARG00000095906
		ENSDARG00000067729
		ENSDARG00000102865
		ENSDARG00000077721
		ENSDARG00000005670
		ENSDARG00000092483
		ENSDARG00000033655
		ENSDARG00000043492
		ENSDARG00000079263
		ENSDARG00000069729
		ENSDARG00000114038
		ENSDARG00000057626
		ENSDARG00000069852
		ENSDARG00000101952
		ENSDARG00000052390
		ENSDARG00000045858
		ENSDARG00000041223
		ENSDARG00000075962
		ENSDARG00000074895
		ENSDARG00000067918
		ENSDARG00000022939
		ENSDARG00000031317
		ENSDARG00000094602
		ENSDARG00000071833
		ENSDARG00000028131
		ENSDARG00000007601
		ENSDARG00000096992
		ENSDARG00000040070
		ENSDARG00000108812
		ENSDARG00000097264
		ENSDARG00000040192
		ENSDARG00000114948
		ENSDARG00000070391
		ENSDARG00000092873
		ENSDARG00000014536
		ENSDARG00000100342
		ENSDARG00000095090
		ENSDARG00000093007
		ENSDARG00000101340
		ENSDARG00000104043
		ENSDARG00000093886
		ENSDARG00000039005
		ENSDARG00000105414
		ENSDARG00000100439
		ENSDARG00000058225
		ENSDARG00000043301
		ENSDARG00000097346
		ENSDARG00000109961
		ENSDARG00000063249
		ENSDARG00000042990
		ENSDARG00000069624
		ENSDARG00000055875
		ENSDARG00000100774
		ENSDARG00000100585
		ENSDARG00000116835
		ENSDARG00000071336
		ENSDARG00000063344
		ENSDARG00000003757
		ENSDARG00000079784
		ENSDARG00000044092
		ENSDARG00000097085
		ENSDARG00000063631
		ENSDARG00000032318
		ENSDARG00000039350
		ENSDARG00000003818
		ENSDARG00000068286
		ENSDARG00000023927
		ENSDARG00000098588
		ENSDARG00000095580
		ENSDARG00000090118
		ENSDARG00000033451
		ENSDARG00000100686
		ENSDARG00000003132
		ENSDARG00000092887
		ENSDARG00000056633
		ENSDARG00000104542
		ENSDARG00000091972
		ENSDARG00000061948
		ENSDARG00000058917
		ENSDARG00000077323
		ENSDARG00000010516
		ENSDARG00000097803
		ENSDARG00000007743
		ENSDARG00000071036
		ENSDARG00000104758
		ENSDARG00000057296
		ENSDARG00000037860
		ENSDARG00000054196
		ENSDARG00000104170
		ENSDARG00000054374
		ENSDARG00000113961
		ENSDARG00000012397
		ENSDARG00000077115
		ENSDARG00000053685
		ENSDARG00000058644
		ENSDARG00000104058
		ENSDARG00000016699
		ENSDARG00000068255
		ENSDARG00000060199
		ENSDARG00000102590
		ENSDARG00000093405
		ENSDARG00000074379
		ENSDARG00000110608
		ENSDARG00000091905
		ENSDARG00000071013
		ENSDARG00000099522
		ENSDARG00000003381
		ENSDARG00000078132
		ENSDARG00000079765
		ENSDARG00000061770
		ENSDARG00000075368
		ENSDARG00000098122
		ENSDARG00000017385
		ENSDARG00000111753
		ENSDARG00000092980
		ENSDARG00000077584
		ENSDARG00000077097
		ENSDARG00000051736
		ENSDARG00000034957
		ENSDARG00000013087
		ENSDARG00000115717
		ENSDARG00000114895
		ENSDARG00000042553
		ENSDARG00000023290
		ENSDARG00000045658
		ENSDARG00000105359
		ENSDARG00000028201
		ENSDARG00000023759
		ENSDARG00000043857
		ENSDARG00000110481
		ENSDARG00000099628
		ENSDARG00000045269
		ENSDARG00000015149
		ENSDARG00000052537
		ENSDARG00000016886
		ENSDARG00000109755
		ENSDARG00000104390
		ENSDARG00000056379
		ENSDARG00000035569
		ENSDARG00000097391
		ENSDARG00000055070
		ENSDARG00000076853
		ENSDARG00000099667
		ENSDARG00000070213
		ENSDARG00000068478
		ENSDARG00000099129
		ENSDARG00000035129
		ENSDARG00000005154
		ENSDARG00000023840
		ENSDARG00000026448
		ENSDARG00000091869
		ENSDARG00000009040
		ENSDARG00000043667
		ENSDARG00000113399
		ENSDARG00000037570
		ENSDARG00000045367
		ENSDARG00000102744
		ENSDARG00000097815
		ENSDARG00000013075
		ENSDARG00000007396
		ENSDARG00000061656
		ENSDARG00000015128
		ENSDARG00000093211
		ENSDARG00000115547
		ENSDARG00000002037
		ENSDARG00000101308
		ENSDARG00000006316
		ENSDARG00000027538
		ENSDARG00000035837
		ENSDARG00000022007
		ENSDARG00000087424
		ENSDARG00000105350
		ENSDARG00000086172
		ENSDARG00000037142
		ENSDARG00000058502
		ENSDARG00000059972
		ENSDARG00000100938
		ENSDARG00000111648
		ENSDARG00000099920
		ENSDARG00000001818
		ENSDARG00000086552
		ENSDARG00000040764
		ENSDARG00000019874
		ENSDARG00000025011
		ENSDARG00000091728
		ENSDARG00000089515
		ENSDARG00000095312
		ENSDARG00000075034
		ENSDARG00000061348
		ENSDARG00000061421
		ENSDARG00000088171
		ENSDARG00000104488
		ENSDARG00000097660
		ENSDARG00000099817
		ENSDARG00000096876
		ENSDARG00000057245
		ENSDARG00000089966
		ENSDARG00000079584
		ENSDARG00000016368
		ENSDARG00000097973
		ENSDARG00000103703
		ENSDARG00000006207
		ENSDARG00000028815
		ENSDARG00000039203
		ENSDARG00000026035
		ENSDARG00000027658
		ENSDARG00000045850
		ENSDARG00000092478
		ENSDARG00000102926
		ENSDARG00000051955
		ENSDARG00000032985
		ENSDARG00000114405
		ENSDARG00000097055
		ENSDARG00000100563
		ENSDARG00000042577
		ENSDARG00000055288
		ENSDARG00000089974
		ENSDARG00000054288
		ENSDARG00000052343
		ENSDARG00000073850
		ENSDARG00000070626
		ENSDARG00000088367
		ENSDARG00000090319
		ENSDARG00000096949
		ENSDARG00000068655
		ENSDARG00000110105
		ENSDARG00000053074
		ENSDARG00000088686
		ENSDARG00000040290
		ENSDARG00000054199
		ENSDARG00000100804
		ENSDARG00000037883
		ENSDARG00000105037
		ENSDARG00000043923
		ENSDARG00000038556
		ENSDARG00000074226
		ENSDARG00000075677
		ENSDARG00000051914
		ENSDARG00000110032
		ENSDARG00000090634
		ENSDARG00000103748
		ENSDARG00000078301
		ENSDARG00000009885
		ENSDARG00000016138
		ENSDARG00000116654
		ENSDARG00000055276
		ENSDARG00000038869
		ENSDARG00000097764
		ENSDARG00000094216
		ENSDARG00000014059
		ENSDARG00000013933
		ENSDARG00000102449
		ENSDARG00000037507
		ENSDARG00000025106
		ENSDARG00000044925
		ENSDARG00000075616
		ENSDARG00000100912
		ENSDARG00000101112
		ENSDARG00000087093
		ENSDARG00000044899
		ENSDARG00000105468
		ENSDARG00000094542
		ENSDARG00000037121
		ENSDARG00000093659
		ENSDARG00000094833
		ENSDARG00000076904
		ENSDARG00000074662
		ENSDARG00000092225
		ENSDARG00000028333
		ENSDARG00000011571
		ENSDARG00000057027
		ENSDARG00000114534
		ENSDARG00000036684
		ENSDARG00000096565
		ENSDARG00000023369
		ENSDARG00000010758
		ENSDARG00000068208
		ENSDARG00000020884
		ENSDARG00000044420
		ENSDARG00000037782
		ENSDARG00000021055
		ENSDARG00000025607
		ENSDARG00000091930
		ENSDARG00000117659
		ENSDARG00000079645
		ENSDARG00000092364
		ENSDARG00000101536
		ENSDARG00000067777
		ENSDARG00000000666
		ENSDARG00000076634
		ENSDARG00000098435
		ENSDARG00000056453
		ENSDARG00000117759
		ENSDARG00000097514
		ENSDARG00000027826
		ENSDARG00000077193
		ENSDARG00000062960
		ENSDARG00000103001
		ENSDARG00000044544
		ENSDARG00000014101
		ENSDARG00000008439
		ENSDARG00000096717
		ENSDARG00000078983
		ENSDARG00000028396
		ENSDARG00000069295
		ENSDARG00000104588
		ENSDARG00000103783
		ENSDARG00000037455
		ENSDARG00000005586
		ENSDARG00000104039
		ENSDARG00000040984
		ENSDARG00000088810
		ENSDARG00000056690
		ENSDARG00000057660
		ENSDARG00000009939
