# Supplementary material for: CRISPR-RfxCas13d screening uncovers Bckdk as a post-translational regulator of maternal-to-zygotic transition in teleosts
Source: EMBO J. 2025 Nov 18;44(23):7021–59. doi: 10.1038/s44318-025-00617-8 (PMC12669676; doi:10.1038/s44318-025-00617-8)
Supplement: Supplementary file 9 — EV Figure Source Data [file 44318_2025_617_MOESM9_ESM.zip › Fig_EV4.xlsx]

## Sheet: Supp_Fig4A
	The samples inside the red square are shown in Supplementary Figure 4 of the manuscript
	Code	Samples
	S59300	Cas13d_R1
	S59301	Cas13d_R2
	S59302	bckdk_R1
	S59303	bckdk_R2
	S59304	mknk2a_R1
	S59305	mknk2a_R2
	S59306	mknk1a_R1
	S59307	mknk1a_R2
	S59308	vrk3_R1
	S59309	vrk3_R3
	S59310	calm2a_R1
	S59311	calm2a_R2
	S59312	calm1a_R1
	S59313	calm1a_R2
	S59314	cab39l_R2
	S59315	cab39l_R3
	S59316	gbp_R1
	S59317	gbp_R2
	S59318	stk3_R1
	S59319	stk3_R2
	S59320	stk26_R1
	S59321	stk26_R2
	S64636	ppp4r2a_1
	S64637	ppp4r2a_2
	H1	Hexim1_R1
	H2	Hexim1_R2
	T1	Tlk2_R1
	T2	Tlk2_R2
	P1	Pdik1l_R1
	P2	Pdik1l_R2

## Sheet: Supp_Fig4B
Samples	RIN	Class	Phenotype
Cas13d_R1	9.1	Control	No
Cas13d_R2	9.2	Control	No
bckdk_R1	9.5	Kd	Yes
bckdk_R2	9.9	Kd	Yes
mknk2a_R1	9.4	Kd	Yes
mknk2a_R2	9.7	Kd	Yes
mknk1a_R1	10	Kd	Yes
mknk1a_R2	9.6	Kd	Yes
vrk3_R1	9.7	Kd	No
vrk3_R3	9.1	Kd	No
calm2a_R1	8.7	Kd	Yes
calm2a_R2	8.6	Kd	Yes
calm1a_R1	9.1	Kd	Yes
calm1a_R2	9.7	Kd	Yes
cab39l_R2	9.1	Kd	Yes
cab39l_R3	9.3	Kd	Yes
gbp_R1	9.4	Kd	No
gbp_R2	9.4	Kd	No
stk3_R1	9.4	Kd	No
stk3_R2	9.1	Kd	No
stk26_R1	9.3	Kd	No
stk26_R2	9.4	Kd	No
ppp4r2a_1	9.4	kd	Yes
ppp4r2a_2	9.3	kd	Yes
Tlk2_R1	8.4	kd	No
Tlk2_R2	8.9	kd	No
Pdik1l_R1	8.3	kd	No
Pdik1l_R2	8.9	kd	No
Hexim1_R1	8.8	kd	No
Hexim1_R2	8.5	kd	No
