# Supplementary material for: CRISPR-RfxCas13d screening uncovers Bckdk as a post-translational regulator of maternal-to-zygotic transition in teleosts
Source: EMBO J. 2025 Nov 18;44(23):7021–59. doi: 10.1038/s44318-025-00617-8 (PMC12669676; doi:10.1038/s44318-025-00617-8)
Supplement: Supplementary file 9 — EV Figure Source Data [file 44318_2025_617_MOESM9_ESM.zip › Fig_EV5.xlsx]

## Sheet: 5A
bckdk mRNA relative levels upon inidividual gRNA targeting at 4 hpf
Cas 13d	gBCKDK2	gBCKDK3	gBCKDK4	gBCKDK5
0.83	0.23	0.12	0.2738	0.0322
0.68	0.19	0.18	0.2257	0.0232
1.16	0.36	0.17	0.2363	0.0327
1.52	0.11	0.16	0.2059	0.0286
1.2529
0.7982
0.776
1.2887

## Sheet: 5B
Developmental phenotypes at 6 hpf upon individual gRNAs targeting bckdk
	30% epiboly						50% epiboly						Germ Ring						Shield
NI	0	0	1.85185	0.826446	0	0	0	0	0	1.65289	0	0	0.025641	0.0769231	0.925926	1.65289	9.30233	6.25	0.974359	0.923077	97.2222	95.8678	90.6977	93.75
13d -	0.0677966	0	0	2.7027	4.65116	4.44	0.0847458	0	1.92308	2.7027	4.65116	2.22	0.0169492	0.030303	1.92308	6.75676	9.30233	8.89	0.830508	0.969697	96.1538	87.8378	81.3953	84.44
gBCKDK-2	0.12766	0.0666667					0.212766	0.183333					0.12766	0.0666667					0.531915	0.683333
gBCKDK-3	0.193548	0.0655738					0.193548	0.131148					0.0645161	0.0819672					0.548387	0.721311
gBCKDK-4			9.61538	8.57143		14.55			7.69231	8.57143		20			11.5385	14.2857	14.5455	5.45			71.1538	68.5714	36.3636	60
gBCKDK-5			12.2449	11.6883	32.7273	6.12			12.2449	10.3896	16.3636	18.37			16.3265	10.3896		6.12			59.1837	67.5325		69.39
	30% epiboly	50%epiboly	germ ring	shield	Total
NI	0	0	1	38	39
NI	0	0	4	48	52
NI	2	0	1	105	108
NI	1	2	2	116	121
NI	0	0	4	39	43
NI	0	0	1	15	16
Cas13d	4	5	1	49	59
Cas13d	0	0	1	32	33
Cas13d	0	1	1	50	52
Cas13d	2	2	5	65	74
Cas13d	2	2	4	35	43
Cas13d	2	1	4	38	45
gBCKDK-2	6	10	6	25	47
gBCKDK-2	4	11	4	41	60
gBCKDK-3	6	6	2	17	31
gBCKDK-3	4	8	5	44	61
gBCKDK-4	5	4	6	37	52
gBCKDK-4	6	6	10	48	70
gBCKDK-4	8	11	3	33	55
gBCKDK-5	6	6	8	29	49
gBCKDK-5	9	8	8	52	77
gBCKDK-5	18	9	8	20	55
gBCKDK-5	3	9	3	34	49

## Sheet: 5C
Developmental phenotypes at 6 hpf Bckdk KD using a gRNA targeting the 3'UTR
	30% epiboly			50% epiboly			Germ Ring			Shield
NI	2.33	0	0	6.98	3.7	4.65	2.33	0	4.65	88.37	96.3	90.7
13d protein	8.51	0	0	8.51	0	2.86	10.64	2.94	5.71	72.34	97.06	91.43
gBCKDK-UTR-1	18	2.63	2.86	32	18.42	11.43	14	13.16	11.43	36	65.79	74.29
	30% epiboly	50% epiboly	Germ ring	Shield	Total
Non injected	1	3	1	38	43
Non injected	0	2	0	52	54
Non injected	0	2	2	39	43
Cas13d	4	4	5	34	47
Cas13d	0	0	1	33	34
Cas13d	0	1	2	32	35
gBCKDK-UTR-1	9	16	7	18	50
gBCKDK-UTR-1	1	7	5	25	38
gBCKDK-UTR-1	1	4	4	26	35

## Sheet: 5D
Developmental phenotypes at 6 hpf upon overexpression of Bckdk or GFP mRNA
	30% epiboly				50% epiboly				Germ Ring				Shield
NI	0	3.13	5.56	2.04	0	1.56	11.11	4.08	2.44	6.25	5.56	4.08	97.56	89.06	77.78	89.8
10pg Bckdk	2.5				5				7.5				85
50pg Bckdk	0	0			0	13.95			3.28	13.95			96.72	72.09
50pg GFP	2.63	3.85			7.89	1.92			5.26	0			84.21	94.23
	30% epiboly	50% epiboly	Germ ring	Shield	Total
NI	0	0	1	40	41
NI	2	1	4	57	64
NI	1	2	1	14	18
NI	1	2	2	44	49
10pg Bckdk	1	2	3	34	40
50pg Bckdk	0	6	6	31	43
50pg Bckdk	0	0	2	59	61
50pg GFP	1	3	2	32	38
50pg GFP	2	1	0	49	52

## Sheet: 5E
bckdk mRNA relative levels at 4 hpf upon rescue conditions
	Cas13d	Bckdk KD - UTR-1	Bckdk KD- UTR-1 + 50pg of bckdk mRNA
	1.1	0.07	28.84
	0.91	0.22	36.5
	1.09	0.3
	0.92	0.33
	1.09	0.5
	1.01	0.44

## Sheet: 5F
	bckdk protein levels at 6 hpf in overexpression conditions with 10 or 50pg of bckdk mRNA
		Stain-free signal					Chemiluminiscense						Colorimetric
																		1- Uninjected
																		2 - 10pg of cognate bckdk mRNA
																		3- 50 pg of cogante bckdk mRNA

## Sheet: 5G
GFP fluorescence levels in Cas13d control, Bckdk KD using 2 gRNAs targeting the ORF and Bckdk KD using a gRNA targeting the 3'UTR
	Cas13d	Bckdk KD	Bckdk-UTR
	0.704415	1.03023	1.10845
	0.707294	0.668906	1.11516
	1.58829	1.30566	0.772073

## Sheet: 5H
Developmental phenoytpes at 2 and 4 hpf upon Bckdk KD
		WT			Delayed
2hpf	Cas13d	100	100	100	0	0	0
	Bckdk KD	97.92	96.36	98.11	2.08	3.64	1.89
		WT			Delayed
4hpf	Cas13d	100	100	100	0	0	0
	Bckdk KD	100	100	100	0	0	0
		2 hpf			4 hpf
		WT	Delayed	Total	WT	Delayed	Total
	Cas13d_protein	51	0	51	51	0	51
	Cas13d_protein	46	0	46	46	0	46
	Cas13d_protein	56	0	56	56	0	56
	Bckdk_KD	47	1	48	48	0	48
	Bckdk_KD	53	2	55	52	0	52
	Bckdk_KD	52	1	53	49	0	49

## Sheet: 5I
Number of total cells and mitotic cells upon Bckdk KD and Cas13d Control
	Cas13d
	Total Cells	65	59	66	45	60	64	56	73	62	72	61	48	66	50	62	43	62	53	61	58
	Mitotic Cells	8	8	7	6	4	7	6	6	5	7	2	2	5	3	6	2	8	5	4	1
	% Mitotic Cells	0.123077	0.135593	0.106061	0.133333	0.0666667	0.109375	0.107143	0.0821918	0.0806452	0.0972222	0.0327869	0.0416667	0.0757576	0.06	0.0967742	0.0465116	0.129032	0.0943396	0.0655738	0.0172414
	Bckdk KD
	Total Cells	65	66	72	63	63	52	68	63	44	50	57	50	71	56	62	60	68	59
	Mitotic Cells	8	4	7	6	4	5	6	6	1	2	8	4	7	7	12	4	7	5
	% Mitotic Cells	0.123077	0.0606061	0.0972222	0.0952381	0.0634921	0.0961538	0.0882353	0.0952381	0.0227273	0.04	0.140351	0.08	0.0985915	0.125	0.193548	0.0666667	0.102941	0.0847458

## Sheet: 5L
Bckdk protein levels at 6 hpf in overexpression conditions with 50-100-200 pg of bckdk dead kinase mRNA version or 50pg of the cognate bckdk mRNA version
			Chemiluminiscence				Stain Free signal
												1- 50pg of bckdk dead kinase mRNA version
												2- 100pg of bckdk dead kinase mRNA version
												3- 200 pg of bckdk dead kinase mRNA version
												4- 50pg of cognate bckdk mRNA version

[truncated: 2 more sheets: 5M, 5N]
