# Supplementary material for: CRISPR-RfxCas13d screening uncovers Bckdk as a post-translational regulator of maternal-to-zygotic transition in teleosts
Source: EMBO J. 2025 Nov 18;44(23):7021–59. doi: 10.1038/s44318-025-00617-8 (PMC12669676; doi:10.1038/s44318-025-00617-8)
Supplement: Supplementary file 9 — EV Figure Source Data [file 44318_2025_617_MOESM9_ESM.zip › Fig_EV6.xlsx]

## Sheet: 6A
Developmental phenotypes at 6 hpf upon the optimized conditions of the SLAM-Seq approach
		30% epiboly					50% epiboly					Germ Ring					Shield
	NI	0	0	10	0	4.88	0	0	16.67	6.67	4.88	2.17	7.84	3.33	6.67	4.88	97.83	92.16	70	86.67	85.37
	Cas13d	0	0	0	8.89	0	0	0	2.5	8.89	5.71	4.17	2.38	7.5	6.67	2.86	95.83	97.62	90	75.56	91.43
	Cas13d + S4U 25mM	7.32	0				4.88	13.51				7.32	8.11				80.49	78.38
	Cas13d + S4U 50mM	34.15	13.04	14.71			19.51	30.43	20.59			12.2	8.7	5.88			34.15	47.83	58.82
	Cas13d + S4U 75mM	83.33	66.67				8.33	16.67				4.17	7.14				4.17	9.52
	mCas13d + S4U 75mM	10.53	15.52				10.53	13.79				5.26	12.07				73.68	58.62
	NI + S4U 75mM	8	6.12				14	16.33				14	8.16				64	69.39
		30% epiboly	50% epiboly	Germ Ring	Shield	Total
	NI	0	0	1	45	46
	NI	0	0	4	47	51
	NI	3	5	1	21	30
	NI	0	1	1	13	15
	NI	2	2	2	35	41
	Cas13d	0	0	2	46	48
	Cas13d	0	0	1	41	42
	Cas13d	0	1	3	36	40
	Cas13d	4	4	3	34	45
	Cas13d	0	2	1	32	35
	Cas13d + S4U 25mM	3	2	3	33	41
	Cas13d + S4U 25mM	0	5	3	29	37
	Cas13d + S4U 50mM	14	8	5	14	41
	Cas13d + S4U 50mM	6	14	4	22	46
	Cas13d + S4U 50mM	5	7	2	20	34
	Cas13d + S4U 75mM	20	2	1	1	24
	Cas13d + S4U 75mM	28	7	3	4	42
	mRNA Cas13d + S4U 75mM	4	4	2	28	38
	mRNA Cas13d + S4U 75mM	9	8	7	34	58
	NI + S4U 75mM	4	7	7	32	50
	NI + S4U 75mM	3	8	4	34	49

## Sheet: 6E
Percentage of up-regulated genes in each category
		Percentage of genes
		Zygotic	Maternal-Zygotic	Maternal	No_MZT_gene
	Up	7.4	86.34	1.28	4.98
		Number of genes
		Zygotic	Maternal-Zygotic	Maternal	No_MZT_gene	Total
	Up	52	607	9	35	703

## Sheet: 6F
Percentage of up-regulated genes in each category
		number of genes		Percentage of genes
	Earlier transcribed	91		0.365462
	Higher transcribed	158		0.634538
	Total	249

## Sheet: 6G
Gene Ontology categories in significantly up-regulated and downregulated genes upon Bckdk KD in Slam-Seq data.
	Enrichment.FDR	nGenes	Pathway.Genes	Fold.Enrichment	Pathway	URL	Genes	class
	0.0140355	2	4	76.1439	Cell migration in hindbrain	http://amigo.geneontology.org/amigo/term/GO:0021535	has2 prickle1b	down
	0.00592229	3	13	35.1434	MRNA splice site selection	http://amigo.geneontology.org/amigo/term/GO:0006376	luc7l3 srsf6b srsf4	down
	0.00592229	4	32	19.036	Retina layer formation	http://amigo.geneontology.org/amigo/term/GO:0010842	irx7 marcksa dnmt3bb.2 smarca4a	down
	0.00592229	5	56	13.5971	Neural retina development	http://amigo.geneontology.org/amigo/term/GO:0003407	irx7 marcksa dnmt3bb.2 smarca4a slbp	down
	0.00592229	7	156	6.83343	Retina development in camera-type eye	http://amigo.geneontology.org/amigo/term/GO:0060041	irx7 marcksa per1b dnmt3bb.2 tfap2a smarca4a slbp	down
	0.00592229	9	255	5.37487	Ribonucleoprotein complex biogenesis	http://amigo.geneontology.org/amigo/term/GO:0022613	luc7l3 srsf6b cdc73 rrp12 utp11 rsl1d1 srfbp1 rexo4 srsf4	down
	0.00592229	9	257	5.33304	RNA splicing	http://amigo.geneontology.org/amigo/term/GO:0008380	DDX17 luc7l3 srsf6b plrg1 ptbp3 zgc:153215 htatsf1 sf3a3 srsf4	down
	0.00121664	13	418	4.73623	MRNA processing	http://amigo.geneontology.org/amigo/term/GO:0006397	DDX17 papolg luc7l3 srsf6b pabpc1a cdc73 casc3 plrg1 ptbp3 htatsf1 sf3a3 slbp srsf4	down
	0.00592229	10	323	4.7148	Pos. reg. of transcription by RNA polymerase II	http://amigo.geneontology.org/amigo/term/GO:0045944	cdc73 mllt10 kdm1a smarca4a grhl3 pprc1 drll.3 si:dkey-31c13.1 zgc:100951 FO834825.3	down
	0.000675664	15	516	4.42697	MRNA metabolic proc.	http://amigo.geneontology.org/amigo/term/GO:0016071	DDX17 papolg luc7l3 srsf6b pabpc1a cdc73 casc3 plrg1 tent5ba ptbp3 htatsf1 tnrc6a sf3a3 slbp srsf4	down
	6.69746e-05	20	746	4.08278	RNA processing	http://amigo.geneontology.org/amigo/term/GO:0006396	DDX17 papolg luc7l3 srsf6b pabpc1a cdc73 rrp12 casc3 plrg1 utp11 trmt1l ptbp3 rsl1d1 zgc:153215 htatsf1 srfbp1 rexo4 sf3a3 slbp srsf4	down
	0.00592229	12	473	3.86354	Pos. reg. of transcription, DNA-templated	http://amigo.geneontology.org/amigo/term/GO:0045893	cdc73 cdca4 mllt10 kdm1a smarca4a grhl3 pprc1 drll.3 si:ch211-260e23.9 si:dkey-31c13.1 zgc:100951 FO834825.3	down
	0.00592229	12	473	3.86354	Pos. reg. of RNA biosynthetic proc.	http://amigo.geneontology.org/amigo/term/GO:1902680	cdc73 cdca4 mllt10 kdm1a smarca4a grhl3 pprc1 drll.3 si:ch211-260e23.9 si:dkey-31c13.1 zgc:100951 FO834825.3	down
	0.00592229	12	473	3.86354	Pos. reg. of nucleic acid-templated transcription	http://amigo.geneontology.org/amigo/term/GO:1903508	cdc73 cdca4 mllt10 kdm1a smarca4a grhl3 pprc1 drll.3 si:ch211-260e23.9 si:dkey-31c13.1 zgc:100951 FO834825.3	down
	0.00592229	13	524	3.77813	Pos. reg. of RNA metabolic proc.	http://amigo.geneontology.org/amigo/term/GO:0051254	cdc73 cdca4 mllt10 kdm1a smarca4a grhl3 tnrc6a pprc1 drll.3 si:ch211-260e23.9 si:dkey-31c13.1 zgc:100951 FO834825.3	down
	2.02896e-07	40	1990	3.06106	Reg. of transcription by RNA polymerase II	http://amigo.geneontology.org/amigo/term/GO:0006357	irx7 pou2f1b per1b cdc73 foxd3 drll.2 znf865 blf arid4a mllt10 elmsan1b gsc tfap2a kdm1a zgc:153115 smarca4a grhl3 si:dkey-23a23.3 CR450793.1 crebzf pprc1 znf1065 znf1066 znf1058 znf1137 si:dkey-247i3.6 drll.3 znf1050 zgc:174275 zgc:163077 si:dkey-31c13.1 si:dkey-57k17.1 BX855614.4 znf995 zgc:100951 BX927212.1 FO704836.1 si:dkey-122c11.8 FO834825.3	down
	1.40396e-06	5	11	54.1736	Ribosomal small subunit assembly	http://amigo.geneontology.org/amigo/term/GO:0000028	rps19 rps10 rps14 rps5 rps15	up
	2.09048e-07	7	27	30.899	Ribosome assembly	http://amigo.geneontology.org/amigo/term/GO:0042255	rpl23a rps19 rps10 rps14 rps5 rpl6 rps15	up
	1.68487e-09	10	51	23.369	Cytoplasmic translation	http://amigo.geneontology.org/amigo/term/GO:0002181	rpl15 rplp2l rplp1 rpl6 rpl22 rpl29 rpl35a atp6v0e1 rpl26 ube2e1	up
	3.51144e-06	7	41	20.3481	Ribosomal small subunit biogenesis	http://amigo.geneontology.org/amigo/term/GO:0042274	rps19 rps10 rps14 lsm6 rps5 rps16 rps15	up
	3.92225e-06	7	42	19.8636	Ribosomal large subunit biogenesis	http://amigo.geneontology.org/amigo/term/GO:0042273	rpl23a rpl7 rpl6 rpl35a atp6v0e1 rpl26 rpl14	up
	1.54026e-57	65	460	16.8409	Translation	http://amigo.geneontology.org/amigo/term/GO:0006412	rpl28 rpl23a rpl15 rpl21 rplp2l rps9 eif1 rps4x rpl8 rpl27 rpl35 rps6 eif3d rps23 rplp1 rpl18a rpl10 rps21 eif1b rpl18 rps26l rps19 rps27a rpl37 rps3a rps28 rps13 rpl39 rps14 rps12 rps26 rpl9 mrpl12 uba52 rps7 rps5 rpl11 eef1b2 rps16 mrps10 RPS17 rfc1 rpl32 rps8a rpl36a rpl6 mrpl18 rpl22 rps15 polr2d rps2 eif3f rpl29 rpl35a si:dkey-151g10.6 faua rpl13 rps18 rps27l atp6v0e1 rpl26 rpl14 kars1 RPL37…	up
	1.54026e-57	65	464	16.6957	Peptide biosynthetic proc.	http://amigo.geneontology.org/amigo/term/GO:0043043	rpl28 rpl23a rpl15 rpl21 rplp2l rps9 eif1 rps4x rpl8 rpl27 rpl35 rps6 eif3d rps23 rplp1 rpl18a rpl10 rps21 eif1b rpl18 rps26l rps19 rps27a rpl37 rps3a rps28 rps13 rpl39 rps14 rps12 rps26 rpl9 mrpl12 uba52 rps7 rps5 rpl11 eef1b2 rps16 mrps10 RPS17 rfc1 rpl32 rps8a rpl36a rpl6 mrpl18 rpl22 rps15 polr2d rps2 eif3f rpl29 rpl35a si:dkey-151g10.6 faua rpl13 rps18 rps27l atp6v0e1 rpl26 rpl14 kars1 RPL37…	up
	1.8351e-54	66	544	14.4596	Amide biosynthetic proc.	http://amigo.geneontology.org/amigo/term/GO:0043604	rpl28 rpl23a rpl15 rpl21 rplp2l rps9 eif1 rps4x rpl8 rpl27 rpl35 rps6 eif3d rps23 rplp1 rpl18a rpl10 rps21 eif1b rpl18 rps26l rps19 rps27a rpl37 rps3a rps28 rps13 rpl39 rps14 rps12 rps26 rpl9 mrpl12 uba52 rps7 rps5 rpl11 eef1b2 rps16 mrps10 RPS17 rfc1 rpl32 rps8a rpl36a rpl6 mrpl18 rpl22 rps15 polr2d rps2 eif3f rpl29 rpl35a si:dkey-151g10.6 faua rpl13 elovl1a rps18 rps27l atp6v0e1 rpl26 rpl14 kar…	up
	3.1949e-05	7	59	14.1402	Oxidative phosphorylation	http://amigo.geneontology.org/amigo/term/GO:0006119	uqcrfs1 uqcrb COX5B uqcrq cox5aa cox7c si:ch211-226l4.6	up
	2.51514e-52	65	562	13.7844	Peptide metabolic proc.	http://amigo.geneontology.org/amigo/term/GO:0006518	rpl28 rpl23a rpl15 rpl21 rplp2l rps9 eif1 rps4x rpl8 rpl27 rpl35 rps6 eif3d rps23 rplp1 rpl18a rpl10 rps21 eif1b rpl18 rps26l rps19 rps27a rpl37 rps3a rps28 rps13 rpl39 rps14 rps12 rps26 rpl9 mrpl12 uba52 rps7 rps5 rpl11 eef1b2 rps16 mrps10 RPS17 rfc1 rpl32 rps8a rpl36a rpl6 mrpl18 rpl22 rps15 polr2d rps2 eif3f rpl29 rpl35a si:dkey-151g10.6 faua rpl13 rps18 rps27l atp6v0e1 rpl26 rpl14 kars1 RPL37…	up
	7.62492e-08	11	98	13.3776	Electron transport chain	http://amigo.geneontology.org/amigo/term/GO:0022900	uqcrfs1 uqcrb ndufs3 COX5B uqcrq ndufs7 ndufb3 cox5aa ndufa4l cox7c si:ch211-226l4.6	up
	4.13282e-06	9	89	12.0521	Aerobic respiration	http://amigo.geneontology.org/amigo/term/GO:0009060	uqcrfs1 uqcrb COX5B idh3g uqcrq ndufs7 cox5aa cox7c si:ch211-226l4.6	up
	1.08322e-06	10	99	12.0386	Ribonucleoprotein complex assembly	http://amigo.geneontology.org/amigo/term/GO:0022618	rpl23a snrpd1 rps19 rps10 rps14 rps5 rpl6 rps15 polr2d snrpg	up
	1.33737e-06	10	102	11.6845	Ribonucleoprotein complex subunit organization	http://amigo.geneontology.org/amigo/term/GO:0071826	rpl23a snrpd1 rps19 rps10 rps14 rps5 rpl6 rps15 polr2d snrpg	up
	2.28596e-46	66	728	10.8049	Cellular amide metabolic proc.	http://amigo.geneontology.org/amigo/term/GO:0043603	rpl28 rpl23a rpl15 rpl21 rplp2l rps9 eif1 rps4x rpl8 rpl27 rpl35 rps6 eif3d rps23 rplp1 rpl18a rpl10 rps21 eif1b rpl18 rps26l rps19 rps27a rpl37 rps3a rps28 rps13 rpl39 rps14 rps12 rps26 rpl9 mrpl12 uba52 rps7 rps5 rpl11 eef1b2 rps16 mrps10 RPS17 rfc1 rpl32 rps8a rpl36a rpl6 mrpl18 rpl22 rps15 polr2d rps2 eif3f rpl29 rpl35a si:dkey-151g10.6 faua rpl13 elovl1a rps18 rps27l atp6v0e1 rpl26 rpl14 kar…	up
	1.02145e-05	9	100	10.7264	Cellular respiration	http://amigo.geneontology.org/amigo/term/GO:0045333	uqcrfs1 uqcrb COX5B idh3g uqcrq ndufs7 cox5aa cox7c si:ch211-226l4.6	up
	6.80205e-10	16	185	10.3076	Ribosome biogenesis	http://amigo.geneontology.org/amigo/term/GO:0042254	rpl23a rpl7 tsr1 rps19 rps10 rps14 lsm6 rps5 rps16 rpl6 rps15 rpl35a atp6v0e1 rpl26 rpl14 nop10	up
	1.08145e-10	19	255	8.88021	Ribonucleoprotein complex biogenesis	http://amigo.geneontology.org/amigo/term/GO:0022613	rpl23a rpl7 tsr1 snrpd1 rps19 rps10 rps14 lsm6 rps5 rps16 rpl6 rps15 polr2d rpl35a snrpg atp6v0e1 rpl26 rpl14 nop10	up
	2.38393e-38	72	1218	7.04523	Organonitrogen compound biosynthetic proc.	http://amigo.geneontology.org/amigo/term/GO:1901566	dhfr rpl28 rpl23a rpl15 rpl21 rplp2l rps9 atp5l umps eif1 rps4x rpl8 rpl27 rpl35 rps6 alas1 eif3d rps23 rplp1 rpl18a rpl10 rps21 eif1b rpl18 rps26l rps19 rps27a rpl37 rps3a rps28 rps13 rpl39 rps14 rps12 rps26 rpl9 mrpl12 uba52 rps7 rps5 rpl11 eef1b2 rps16 mrps10 RPS17 rfc1 rpl32 rps8a rpl36a rpl6 mrpl18 rpl22 rps15 polr2d rps2 eif3f rpl29 tmem258 rpl35a si:dkey-151g10.6 faua rpl13 elovl1a rps18 r…	up
	9.92287e-06	21	648	3.86237	Cellular protein-containing complex assembly	http://amigo.geneontology.org/amigo/term/GO:0034622	ndufs5 rpl23a psmc3 snrpd1 psmd13 rps19 rpl37 rps10 rps14 rps5 rpl6 rps15 ndufs7 ndufb3 polr2d vma21 snrpg cox20 si:dkey-23a13.17 hist1h4l	up

## Sheet: 6K
Slam-Seq labelled data of genes associated to downregulated or upregulated peaks in ATAC-Seq data upon Bckdk KD
	All DEGs	Down_2fold	Down_3fold	Up_2fold
	-1.48505	1.01392	-1.49937	-1.19656
	-1.67939	-5.9276	-1.46263	1.9541
	-1.13801	1.12829	-1.60971	1.28954		Numbers indicated log2FC of Slam-Seq labelled data from the comparison between Bckdk KD and Cas13d control conditions
	-1.41911	-3.86519	-1.82044	-2.49141
	-1.25601	-1.77509	-1.53849	-2.41688
	-1.77435	-2.3914	-1.03074	-3.00934
	-1.58991	1.57464	-1.85282	-1.72789
	-1.13017	-4.91051	-1.43914	-4.60417
	-1.98562	2.69146	-1.13126	1.40788
	-1.58447	-1.85282	-1.64939	1.35638
	-1.02925	-1.10849	-1.69483	2.35169
	-1.77319	-2.61514	-1.23336	1.1192
	-1.73656	1.83927	-1.07883	1.51461
	-1.22359	1.25377	-1.78207	-4.29025
	-1.13231	-1.46263	-1.01268
	-1.77116	1.08619	-2.96094
	-1.57424	-1.03074	-2.78525
	-1.36482	1.88552	-3.86519
	-1.18997	-2.69185	-2.06788
	-1.14861	-1.04461	-4.91051
	-1.21424	-2.06788	-3.86519
	-1.17708	2.55129	-7.23317
	-1.30048	-1.43914	-3.94236
	-1.26704	3.36543	-2.69185
	-1.14806	-3.94236	-4.35272
	-1.74339	-2.93738	-2.93738
	-1.24613	-1.33824	-2.61514
	-1.21332	-3.0832	1.08619
	-1.17315	-2.78525	1.25377
	-1.08261	1.93145	1.50968
	-1.52136	-3.86519	2.00289
	-1.05467	-2.11964	2.30407
	-1.37908	-3.48278
	-1.54954	2.30407
	-1.384	1.17526
	-1.44707	-3.10854
	-1.33616	-1.82044
	-1.234	-1.49937
	-1.26614	1.50968
	-1.27996	1.56603
	-1.14096	-2.00817
	-1.49937	-1.13126
	-1.35356	-4.39886
	-1.17582	-1.64939
	-1.08074	1.6856
	-1.00489	-2.75919
	-1.55613	-1.69483
	-1.08736	1.0474
	-1.87767	1.06105
	-1.03034	2.00289
	-1.54858	-2.96094
	-1.13307	1.54136
	-1.17428	-1.07883
	-1.48415	-3.22451
	-1.96842	-1.53849
	-1.4296	1.82881
	-1.08797	-1.09492
	-1.17228	1.12653
	-1.46263	-4.35272
	-1.12949	-1.78207
	-1.95966	-1.60971
	-1.8087	-7.23317
	-1.80019	2.19959
	-1.508	-1.01268
	-1.95003	-1.23761
	-1.29798	-1.0039
	-1.15997	-1.23336
	-1.0032	-1.03808
	-1.4151
	-1.02064
	-1.01577
	-1.34082
	-1.065
	-1.53504
	-1.11827
	-1.29278
	-1.91749
	-1.60059
	-1.15941
	-1.97649
	-1.17814
	-1.79104
	-1.35312
	-1.20706
	-1.66797
	-1.12447
	-1.73669
	-1.3585
	-1.21256
	-1.58426
	-1.45532
	-1.43327
	-1.07556
	-1.60011
	-1.00897
	-1.03808
	-1.04336
	-1.72308
	-1.34007
	-1.04683
	-1.51054
	-1.22959
	-1.09325
	-1.12632
	-1.75644
	-1.57342
	-1.32582
	-1.14878
	-1.26684
	-1.00855
	-1.60971
	-1.25228
	-1.53889
	-1.57354
	-1.35121
	-1.13881
	-1.03988
	-1.4318
	-1.46697
	-1.00102
	-1.13546
	-1.01358
	-1.32303
	-1.53699
	-1.1481
	-1.4421
	-1.36379
	-1.61973
	-1.06885
	-1.33824
	-1.00064
	-1.44287
	-1.89837
	-1.271
	-1.96552
	-1.06347
	-1.13009
	-1.37676
	-1.05681
	-1.28858
	-1.97071
	-1.28745
	-1.1949
	-1.44325
	-1.22239
	-1.69738
	-1.82044
	-1.86445
	-1.96851
	-1.58063
	-1.44911
	-1.06966
	-1.48869
	-1.11054
	-1.31402
	-1.53849
	-1.09607
	-1.14488
	-1.57079
	-1.01989
	-1.71838
	-1.28409
	-1.46711
	-1.24642
	-1.4704
	-1.10511
	-1.70285
	-1.8168
	-1.50148
	-1.644
	-1.8327
	-1.31949
	-1.1257
	-1.05274
	-1.88352
	-1.69691
	-1.0331
	-1.64364
	-1.15589
	-1.71857
	-1.38296
	-1.89964
	-1.74507
	-1.4281
	-1.21924
	-1.93388
	-1.1787
	-1.24803
	-1.03074
	-1.24073
	-1.22553
	-1.75092
	-1.1659
	-1.08001
	-1.09492
	-1.15249
	-1.32902
	-1.85316
	-1.16957
	-1.73638
	-1.03429
	-1.5202
	-1.35114
	-1.17884
	-1.47957
	-1.01587
	-1.36893
	-1.81908
	-1.26853
	-1.37475
	-1.83021
	-1.5406
	-1.4161
	-1.36965
	-1.50665
	-1.19656
	-1.7277
	-1.01278
	-1.63545
	-1.59004
	-1.5323
	-1.79949
	-1.64794
	-1.8003
	-1.17074
	-1.17771
	-1.74767
	-1.26659
	-1.2653
	-1.25091
	-1.32717
	-1.28735
	-1.09967
	-1.18297
	-1.21241
	-1.90322
	-1.17033
	-1.67827
	-1.73731
	-1.29982
	-1.33452
	-1.90567
	-1.64714
	-1.51197
	-1.93797
	-1.18277
	-1.65535
	-1.29309
	-1.47775
	-1.52498
	-1.35873
	-1.16804
	-1.76133
	-1.29893
	-1.91771
	-1.88121
	-1.09567
	-1.01947
	-1.59102
	-1.85282
	-1.14622
	-1.16016
	-1.05123
	-1.27087
	-1.82234
	-1.25336
	-1.02947
	-1.07617
	-1.60339
	-1.72789
	-1.85242
	-1.23614
	-1.39091
	-1.31926
	-1.28182
	-1.79031
	-1.49518
	-1.20502
	-1.90036
	-1.33164
	-1.14028
	-1.54696
	-1.04331
	-1.39293
	-1.534
	-1.40335
	-1.17776
	-1.42489
	-1.27674
	-1.63141
	-1.8534
	-1.87949
	-1.00696
	-1.50049
	-1.54065
	-1.65944
	-1.2295
	-1.44841
	-1.6151
	-1.50333
	-1.38603
	-1.12925
	-1.66167
	-1.11779
	-1.89874
	-1.33495
	-1.55878
	-1.3779
	-1.38166
	-1.72361
	-1.84882
	-1.58986
	-1.98409
	-1.73663
	-1.53294
	-1.18475
	-1.18199
	-1.32383
	-1.67257
	-1.71392
	-1.20185
	-1.00611
	-1.50069
	-1.4249
	-1.05018
	-1.41027
	-1.79772
	-1.4159
	-1.66513
	-1.53868
	-1.10577
	-1.43914
	-1.41593
	-1.26272
	-1.88111
	-1.00483
	-1.6411
	-1.42253
	-1.67099
	-1.03596
	-1.03831
	-1.44481
	-1.91194
	-1.36308
	-1.6798
	-1.04914
	-1.50726
	-1.05906
	-1.26722
	-1.66467
	-1.11023
	-1.97602
	-1.78004
	-1.13126
	-1.28023
	-1.86051
	-1.05736
	-1.0254
	-1.35738
	-1.00266
	-1.45379
	-1.89821
	-1.07912
	-1.07439
	-1.34093
	-1.02644
	-1.16043
	-1.69061
	-1.03099
	-1.65093
	-1.18761
	-1.04058
	-1.6248
	-1.54822
	-1.7317
	-1.50234
	-1.92092
	-1.64593
	-1.25001
	-1.50723
	-1.42637
	-1.77096
	-1.87022
	-1.18622
	-1.03077
	-1.18322
	-1.18421
	-1.68059
	-1.15282
	-1.34823
	-1.35766
	-1.14298
	-1.04472
	-1.08882
	-1.88886
	-1.05179
	-1.24769
	-1.28932
	-1.95767
	-1.43407
	-1.41447
	-1.74343
	-1.24458
	-1.53086
	-1.64269
	-1.35863
	-1.60028
	-1.93143
	-1.26059
	-1.79906
	-1.42261
	-1.5356
	-1.95763
	-1.14282
	-1.40523
	-1.96287
	-1.40052
	-1.82286
	-1.56121
	-1.5332
	-1.26421
	-1.19287
	-1.74216
	-1.10371
	-1.73589
	-1.85388
	-1.67212
	-1.75223
	-1.50151
	-1.96959
	-1.46517
	-1.32373
	-1.05331
	-1.75036
	-1.13314
	-1.23191
	-1.04858
	-1.8115
	-1.33952
	-1.0332
	-1.37297
	-1.90033
	-1.75866
	-1.38316
	-1.31561
	-1.06372
	-1.72062
	-1.05111
	-1.3578
	-1.25296
	-1.79899
	-1.8023
	-1.16975
	-1.09771
	-1.00388
	-1.01393
	-1.95948
	-1.45586
	-1.4998
	-1.63736
	-1.0039
	-1.6549
	-1.25356
	-1.27076
	-1.62926
	-1.36289
	-1.46079
	-1.73012
	-1.20671
	-1.16886
	-1.95804
	-1.11258
	-1.45688
	-1.01552
	-1.02856
	-1.1223
	-1.03432
	-1.60348
	-1.37093
	-1.48126
	-1.89856
	-1.64939
	-1.24297
	-1.83825
	-1.57134
	-1.69078
	-1.94513
	-1.87072
	-1.69483
	-1.23069
	-1.20542
	-1.33044
	-1.40832
	-1.26887
	-1.00626
	-1.17233
	-1.3572
	-1.89941
	-1.72599
	-1.60146
	-1.16086
	-1.43855
	-1.21234
	-1.79978
	-1.51922
	-1.58834
	-1.18649
	-1.93986
	-1.49823
	-1.31222
	-1.95886
	-1.31629
	-1.096
	-1.23108
	-1.42971
	-1.88781
	-1.37453
	-1.31934
	-1.31333
	-1.19082
	-1.22684
	-1.24398
	-1.00137
	-1.25295
	-1.57588
	-1.39743
	-1.0596
	-1.55648
	-1.06475
	-1.22084
	-1.97472
	-1.33921
	-1.12216
	-1.38111
	-1.04461
	-1.90088
	-1.19902
	-1.6768
	-1.23336
	-1.36675
	-1.69086
	-1.50896
	-1.31099
	-1.08758
	-1.99346
	-1.05003
	-1.59866
	-1.40269
	-1.19251
	-1.34723
	-1.15903
	-1.3262
	-1.81478
	-1.37904
	-1.89845
	-1.53464
	-1.21758
	-1.50699
	-1.13197
	-1.7015
	-1.25794
	-1.36311
	-1.21794
	-1.07883
	-1.09275
	-1.23029
	-1.03266
	-1.74168
	-1.12219
	-1.95763
	-1.83045
	-1.0407
	-1.00268
	-1.09105
	-1.07532
	-1.02832
	-1.475
	-1.28192
	-1.46699
	-1.24273
	-1.12633
	-1.37676
	-1.06809
	-1.06441
	-1.08637
	-1.58423
	-1.0738
	-1.92343
	-1.17632
	-1.29081
	-1.02117
	-1.8032
	-1.92411
	-1.81152
	-1.02681
	-1.57726
	-1.46818
	-1.59997
	-1.15903
	-1.22369
	-1.52396
	-1.88634
	-1.08175
	-1.82612
	-1.68469
	-1.72418
	-1.7276
	-1.83995
	-1.53996
	-1.76148
	-1.6007
	-1.30573
	-1.78207
	-1.88364
	-1.78846
	-1.64326
	-1.36755
	-1.19078
	-1.10849
	-1.33648
	-1.61312
	-1.23761
	-1.57619
	-1.96003
	-1.08199
	-1.2824
	-1.76443
	-1.11922
	-1.09452
	-1.11606
	-1.65553
	-1.27046
	-1.16371
	-1.56765
	-1.61184
	-1.09326
	-1.00326
	-1.64357
	-1.11438
	-1.37433
	-1.08275
	-1.48193
	-1.32978
	-1.4408
	-1.75954
	-1.03156
	-1.43152
	-1.14579
	-1.29306
	-1.11701
	-1.05089
	-1.05011
	-1.09803
	-1.67697
	-1.24111
	-1.45545
	-1.71252
	-1.63925
	-1.16674
	-1.07649
	-1.58774
	-1.53297
	-1.30816
	-1.15685
	-1.53544
	-1.1473
	-1.48436
	-1.46691
	-1.64541
	-1.1981
	-1.02171
	-1.40598
	-1.82625
	-1.77509
	-1.01268
	-1.7623
	-1.61548
	-1.44808
	-1.69645
	-1.53558
	-1.7996
	-1.17861
	-1.35474
	-1.62651
	-1.01854
	-1.1333
	-1.01412
	-1.06387
	-1.53693
	-1.55134
	-1.29186
	-1.56321
	-1.78206
	-1.82306
	-1.64675
	-1.80095
	-1.51812
	-1.13909
	-1.12448
	-1.99109
	-1.20479
	-1.12152
	-1.92809
	-1.02088
	-1.66145
	-1.99727
	-1.03582
	-2.57633
	-4.10182
	-2.85819
	-3.74523
	-4.4957
	-4.10182
	-3.15339
	-2.8689
	-2.16415
	-2.51974
	-4.31947
	-2.75919
	-2.40651
	-4.73098
	-2.58236
	-2.92368
	-3.97303
	-2.33236
	-2.96094
	-2.24115
	-2.17409
	-3.24533
	-3.97576
	-3.34927
	-2.93211
	-3.74863
	-3.447
	-2.27368
	-2.41688
	-2.44618
	-2.06451
	-3.31332
	-6.13897
	-3.0832
	-4.39886
	-2.28768
	-3.0621
	-4.10182
	-3.2241
	-2.55399
	-3.21245
	-3.60468
	-3.01283
	-3.90223
	-3.82596
	-2.96094
	-2.30965
	-2.68085
	-2.95481
	-3.36092
	-3.15662
	-2.56232
	-3.77182
	-2.56072
	-4.5335
	-3.28123
	-3.07792
	-2.11772
	-3.7124
	-2.17743
	-2.30607
	-4.07337
	-4.15129
	-4.05626
	-2.5249
	-2.41824
	-3.69798
	-2.64887
	-3.40358
	-2.19555
	-3.3813
	-3.68662
	-2.18989
	-3.11562
	-4.2454
	-2.68384
	-2.9934
	-2.57472
	-2.28916
	-3.43797
	-3.46656
	-2.85216
	-2.31532
	-2.1866
	-2.27885
	-5.91385
	-4.24731
	-3.51356
	-2.26984
	-2.23291
	-6.90718
	-2.06788
	-3.24533
	-3.20874
	-2.12341
	-2.80507
	-2.19122
	-5.11305
	-2.65203
	-2.02633
	-3.42541
	-2.24722
	-2.55215
	-5.27539
	-3.22514
	-2.35464
	-3.72691
	-2.27627
	-2.6906
	-2.56103
	-2.96094
	-5.72888
	-3.86519
	-3.02885
	-3.62182
	-5.46337
	-2.62835
	-3.86519
	-2.90644
	-6.35178
	-5.23384
	-2.20736
	-3.48278
	-4.143
	-2.64603
	-2.52521
	-2.06114
	-2.71455
	-3.40851
	-3.92338
	-3.62182
	-2.37857
	-2.03116
	-3.48946
	-3.3289
	-2.01581
	-2.04648
	-3.77717
	-2.71214
	-2.83273
	-6.30115
	-3.48278
	-4.34335
	-2.08196
	-2.24647
	-4.60471
	-5.15929
	-2.10617
	-3.24533
	-2.55245
	-4.33828
	-2.1977
	-3.24533
	-2.44396
	-3.11611
	-2.21675
	-3.62182
	-3.13514
	-3.42807
	-2.59326
	-4.70893
	-5.9276
	-2.10078
	-2.78525
	-3.74863
	-2.34924
	-2.60589
	-2.53446
	-3.87388
	-2.96904
	-2.85343
	-4.52704
	-3.3289
	-4.0849
	-2.20956
	-3.55807
	-2.07055
	-3.76306
	-3.74863
	-2.22041
	-3.1497
	-2.69749
	-4.9453
	-5.0064
	-4.23209
	-2.1321
	-2.63382
	-3.62125
	-2.49339
	-3.3289
	-2.41886
	-3.10854
	-2.90504
	-4.49121
	-2.36133
	-2.77274
	-2.76966
	-2.54195
	-3.83692
	-2.97216
	-4.84871
	-4.41245
	-3.7805
	-2.13554
	-2.48394
	-2.89788
	-3.86519
	-2.3914
	-2.17973
	-4.45997
	-3.29368
	-4.69394
	-2.24028
	-2.11373
	-2.30209
	-2.96094
	-4.21936
	-4.97919
	-3.52292
	-5.80988
	-4.08921
	-2.68036
	-2.20603
	-3.06785
	-3.01548
	-2.67916
	-4.26194
	-2.68914
	-2.50843
	-2.48739
	-3.62182
	-3.55827
	-2.05744
	-2.36625
	-2.06233
	-2.70553
	-5.5355
	-2.06788
	-4.52528
	-4.77353
	-2.50663
	-2.52133
	-2.43834
	-2.09562
	-2.22317
	-2.97683
	-3.39606
	-4.03565
	-2.95579
	-3.50467
	-5.0064
	-3.55827
	-2.461
	-2.0921
	-2.49079
	-2.22796
	-4.64702
	-3.76306
	-4.09057
	-2.59879
	-2.85216
	-2.34914
	-2.68626
	-2.71093
	-3.40741
	-2.91691
	-3.20549
	-4.72166
	-4.0506
	-5.52095
	-2.75847
	-5.64887
	-3.22451
	-2.14788
	-5.618
	-2.88234
	-2.00194
	-2.24243
	-3.21481
	-5.80816
	-2.29362
	-4.91051
	-3.97303
	-3.86519
	-2.77343
	-3.26861
	-4.75565
	-4.26397
	-3.22514
	-2.0325
	-3.40709
	-4.02893
	-3.62182
	-5.2666
	-3.9975
	-4.74159
	-3.17182
	-2.96094
	-3.02739
	-6.4414
	-3.48278
	-3.48278
	-3.0621
	-2.76658
	-2.58139
	-2.00533
	-2.00178
	-2.7043
	-3.57145
	-2.89614
	-2.32577
	-7.23317
	-5.05489
	-3.64833
	-3.10991
	-2.17748
	-5.89945
	-2.26312
	-2.89227
	-2.26115
	-3.13514
	-2.27068
	-3.94236
	-3.3144
	-2.36648
	-2.05898
	-3.95493
	-3.02739
	-2.85216
	-2.53808
	-2.50074
	-3.97303
	-2.18588
	-4.62372
	-2.43021
	-2.98578
	-4.11031
	-4.45139
	-2.15463
	-5.31558
	-2.96542
	-2.85216
	-4.10255
	-2.38749
	-3.96887
	-2.41746
	-3.10226
	-2.93905
	-2.18721
	-3.55827
	-2.11171
	-3.54596
	-2.79301
	-3.38879
	-3.97303
	-3.15662
	-2.96094
	-3.40358
	-3.69798
	-2.15178
	-2.69185
	-2.50068
	-2.17975
	-2.30527
	-2.5751
	-3.13514
	-3.48278
	-3.69798
	-2.56385
	-5.29985
	-2.85216
	-5.26838
	-2.07537
	-2.96094
	-4.45394
	-2.89985
	-2.92527
	-2.20156
	-3.15662
	-2.89286
	-3.87171
	-3.30981
	-2.67555
	-3.80809
	-3.53974
	-2.57172
	-2.23036
	-4.15372
	-2.14051
	-2.54807
	-4.14041
	-2.44589
	-4.74545
	-4.81482
	-2.93366
	-4.01829
	-2.39589
	-4.0564
	-2.59498
	-3.82534
	-2.41121
	-2.11964
	-6.20941
	-2.33588
	-2.15675
	-3.55398
	-2.78518
	-4.35272
	-2.2729
	-3.99535
	-4.2454
	-3.00284
	-3.76306
	-2.62452
	-2.23492
	-2.16667
	-3.02147
	-2.29784
	-2.08538
	-4.25164
	-3.99252
	-2.25575
	-3.91391
	-2.39499
	-3.13514
	-3.7125
	-2.23441
	-2.00228
	-3.41913
	-4.07337
	-2.1706
	-3.40789
	-4.79961
	-2.45966
	-4.49121
	-2.4637
	-2.31169
	-5.93749
	-2.04305
	-2.12196
	-2.21364
	-2.93738
	-2.29385
	-2.47017
	-3.61583
	-2.25711
	-4.52307
	-3.0621
	-3.00501
	-2.92473
	-2.03922
	-4.29025
	-2.85216
	-3.3289
	-3.60122
	-3.70749
	-6.18183
	-2.04637
	-2.47981
	-2.75681
	-3.00934
	-2.36098
	-4.37597
	-2.43645
	-3.15662
	-3.7125
	-3.02147
	-2.1465
	-3.34793
	-2.9848
	-3.13476
	-4.0295
	-3.3686
	-2.07305
	-3.82517
	-2.00262
	-3.94236
	-4.60417
	-2.96094
	-2.96094
	-3.14069
	-6.50508
	-4.51045
	-4.87166
	-3.14796
	-3.65933
	-4.10182
	-3.40358
	-2.11058
	-2.35294
	-5.34081
	-3.69798
	-4.77353
	-2.42793
	-3.49885
	-3.00187
	-2.03625
	-5.57431
	-3.31953
	-4.39657
	-2.20106
	-3.36015
	-2.81658
	-2.29948
	-2.53926
	-2.08347
	-2.9561
	-3.86993
	-2.90826
	-2.07488
	-5.14712
	-2.92676
	-2.42915
	-2.13378
	-2.88068
	-3.48278
	-2.85216
	-2.23518
	-3.89391
	-2.00817
	-2.96094
	-2.22938
	-5.0064
	-3.08261
	-3.42596
	-2.57487
	-3.15662
	-3.70925
	-2.74889
	-2.41561
	-3.92012
	-3.24533
	-2.63581
	-4.41677
	-3.23028
	-3.45752
	-4.09026
	-3.29368
	-4.64129
	-6.00927
	-2.13218
	-2.92368
	-2.54897
	-3.48278
	-2.20769
	-2.04549
	-2.90722
	-2.18895
	-3.1443
	-3.41219
	-4.77353
	-3.88504
	-3.3289
	-3.16737
	-2.48302
	-4.05046
	-2.24827
	-2.50295
	-5.49541
	-2.05391
	-2.96094
	-2.63835
	-2.53571
	-3.08584
	-2.96094
	-5.54166
	-2.61514
	-3.82534
	-2.49141
	-2.05139
	-2.89162
	-2.85216
	-2.32577
	-3.76306
	-5.08787
	-4.1878
	-2.31648
	-2.90672
	-2.39081
	-2.00845
	-4.804
	-2.52573
	-4.4957
	-2.98234
	-2.10919
	-2.527
	-2.17372
	-3.24533
	-3.99091
	-3.93234
	-2.96094
	-2.56981
	-2.28928
	-5.60829
	-2.00028
	-3.06465
	-2.44666
	-3.73917
	-2.59297
	-2.08587
	-4.1833
	-3.79725
	-3.04584
	-2.06462
	-2.06988
	-3.24533
	-2.58097
	-2.47813
	-2.09035
	-4.48126
	-3.53293
	-3.23164
	-2.86724
	-2.20344
	-3.86519
	-2.92368
	-5.02802
	-2.96094
	-3.0864
	-3.18293
	-2.88642
	-2.34955
	-2.29595
	-3.94821
	-4.95161
	-2.71921
	1.51425
	1.40293
	1.09447
	1.76377
	1.32012
	1.01437
	1.20942
	1.0415
	1.08619
	1.58754
	1.61055
	1.62601
	1.67792
	1.83609
	1.30037
	1.09238
	1.63678
	1.24792
	1.31623
	1.96995
	1.81658
	1.10567
	1.32395
	1.73509
	1.61885
	1.27573
	1.7659
	1.16484
	1.68882
	1.105
	1.17177
	1.39575
	1.29341
	1.08758
	1.11926
	1.14532
	1.60864
	1.47119
	1.01811
	1.20958
	1.16765
	1.15649
	1.56316
	1.78377
	1.28249
	1.53044
	1.704
	1.09486
	1.40384
	1.4522
	1.2846
	1.38449
	1.51795
	1.11055
	1.79825
	1.02312
	1.20227
	1.07579
	1.22278
	1.53828
	1.96139
	1.11297
	1.06962
	1.23498
	1.93713
	1.56502
	1.60998
	1.70304
	1.34152
	1.47729
	1.67181
	1.80635
	1.99663
	1.0474
	1.25377
	1.06399
	1.98582
	1.21193
	1.25344
	1.00782
	1.36601
	1.28567
	1.47811
	1.11079
	1.04046
	1.64092
	1.31149
	1.16845
	1.41137
	1.81238
	1.23906
	1.26772
	1.55784
	1.10286
	1.32585
	1.86481
	1.26237
	1.15911
	1.44783
	1.06467
	1.36727
	1.90606
	1.46771
	1.03298
	1.06602
	1.97841
	1.54781
	1.24037
	1.20598
	1.09666
	1.64434
	1.67276
	1.00404
	1.33143
	1.3847
	1.28574
	1.90992
	1.33734
	1.68992
	1.03449
	1.00131
	1.12653
	1.05131
	1.13251
	1.08068
	1.21599
	1.79151
	1.13012
	1.23755
	1.44467
	1.19138
	1.63261
	1.01392
	1.65384
	1.07786
	1.07521
	1.61261
	1.58675
	1.66225
	1.94675
	1.60648
	1.00159
	1.96866
	1.56761
	1.10473
	1.40198
	1.7033
	1.78399
	1.01278
	1.06105
	1.34928
	1.2171
	1.19764
	1.62836
	1.05205
	1.58927
	1.48629
	1.3124
	1.23021
	1.48631
	1.88608
	1.07475
	1.32037
	1.14744
	1.28834
	1.9541
	1.47856
	1.83107
	1.31491
	1.24795
	1.14937
	1.63448
	1.97101
	1.14346
	1.05153
	1.96241
	1.05046
	1.24925
	1.38057
	1.07916
	1.24373
	1.20687
	1.19379
	1.40788
	1.72765
	1.68901
	1.32777
	1.30354
	1.01824
	1.37241
	1.4031
	1.82881
	1.24718
	1.31294
	1.55264
	1.5831
	1.02429
	1.25493
	1.54061
	1.30469
	1.08238
	1.40882
	1.73086
	1.83927
	1.00438
	1.29056
	1.01964
	1.03095
	1.03119
	1.29403
	1.57464
	1.00544
	1.02746
	1.65791
	1.54498
	1.01996
	1.26095
	1.23166
	1.42204
	1.18792
	1.31834
	1.21687
	1.17871
	1.39092
	1.54793
	1.12328
	1.26148
	1.35131
	1.74305
	1.85722
	1.24074
	1.27192
	1.16065
	1.47615
	1.26515
	1.08948
	1.56603
	1.05115
	1.38908
	1.56941
	1.38797
	1.30034
	1.08
	1.1192
	1.31551
	1.52314
	1.23167
	1.11755
	1.71837
	1.6146
	1.22843
	1.34604
	1.59007
	1.68468
	1.48779
	1.19785
	1.05408
	1.46288
	1.45626
	1.08069
	1.28245
	1.24139
	1.07695
	1.70234
	1.21808
	1.83036
	1.8773
	1.42973
	1.76839
	1.27265
	1.22221
	1.63245
	1.10215
	1.46681
	1.19505
	1.77913
	1.45356
	1.44348
	1.12934
	1.38021
	1.38215
	1.34417
	1.79367
	1.04562
	1.53064
	1.8214
	1.89866
	1.45726
	1.09674
	1.24624
	1.93145
	1.22698
	1.61761
	1.12256
	1.60657
	1.25526
	1.12564
	1.11264
	1.39756
	1.03028
	1.8902
	1.9165
	1.1572
	1.76674
	1.02079
	1.11804
	1.9237
	1.26072
	1.43035
	1.88751
	1.49818
	1.09578
	1.75409
	1.09631
	1.04164
	1.1909
	1.36667
	1.02253
	1.36082
	1.49157
	1.82901
	1.64344
	1.5306
	1.00441
	1.83874
	1.21169
	1.20178
	1.70789
	1.51247
	1.12829
	1.0575
	1.09203
	1.27196
	1.17234
	1.12093
	1.65354
	1.39986
	1.89659
	1.13563
	1.34282
	1.73371
	1.07662
	1.52953
	1.64609
	1.09509
	1.36646
	1.84198
	1.4319
	1.9475
	1.21848
	1.21014
	1.12353
	1.23795
	1.02836
	1.20757
	1.21444
	1.38166
	1.00317
	1.0937
	1.17759
	1.03259
	1.36162
	1.12236
	1.05634
	1.03719
	1.23572
	1.19369
	1.14311
	1.103
	1.1572
	1.35586
	1.60725
	1.59174
	1.17282
	1.45297
	1.3752
	1.19633
	1.70891
	1.16948
	1.22738
	1.57837
	1.91167
	1.11055
	1.67591
	1.68835
	1.45997
	1.10293
	1.00957
	1.27186
	1.32129
	1.426
	1.28001
	1.3163
	1.35638
	1.99761
	1.1205
	1.68372
	1.60901
	1.02184
	1.88552
	1.10105
	1.46555
	1.57776
	1.03022
	1.90022
	1.37514
	1.50968
	1.08603
	1.95366
	1.47905
	1.07067
	1.945
	1.26917
	1.2182
	1.26234
	1.37118
	1.38198
	1.01889
	1.82102
	1.16307
	1.15729
	1.16838
	1.37137
	1.34991
	1.37693
	1.78478
	1.48862
	1.5418
	1.51317
	1.65843
	1.06626
	1.92054
	1.61037
	1.16466
	1.01593
	1.10282
	1.06053
	1.83259
	1.02012
	1.01465
	1.4602
	1.03962
	1.06745
	1.52227
	1.6185
	1.86919
	1.94357
	1.22097
	1.46826
	1.6959
	1.17526
	1.44851
	1.13689
	1.52304
	1.29855
	1.3927
	1.25591
	1.17484
	1.28982
	1.57399
	1.7498
	1.13942
	1.12578
	1.09284
	1.80819
	1.3101
	1.13672
	1.04323
	1.368
	1.56787
	1.14443
	1.13277
	1.66307
	1.12146
	1.19667
	1.50095
	1.44046
	1.9925
	1.40177
	1.33332
	1.20722
	1.7867
	1.54136
	1.45713
	1.077
	1.05961
	1.68652
	1.52279
	1.38867
	1.05659
	1.00516
	1.0326
	1.2037
	1.26677
	1.14879
	1.90966
	1.11559
	1.88583
	1.28954
	1.55217
	1.00408
	1.0672
	1.24258
	1.41496
	1.54941
	1.07488
	1.2537
	1.43599
	1.58622
	1.42899
	1.02436
	1.32769
	1.51447
	1.08047
	1.6488
	1.11167
	1.5384
	1.21146
	1.76084
	1.94365
	1.38991
	1.48312
	1.19317
	1.07359
	1.3941
	1.34499
	1.06279
	1.33917
	1.51745
	1.53259
	1.52582
	1.42676
	1.20005
	1.75708
	1.50611
	1.34136
	1.17493
	1.94912
	1.31988
	1.71687
	1.0308
	1.25997
	1.77113
	1.5341
	1.12976
	1.59141
	1.37776
	1.08149
	1.12496
	1.20721
	1.6856
	1.09107
	1.64915
	1.82883
	1.48839
	1.29701
	1.24243
	1.32061
	1.00183
	1.1893
	1.99985
	1.08854
	1.71727
	1.41288
	1.10263
	1.1406
	1.99727
	1.31936
	1.07932
	1.51758
	1.09855
	1.81542
	1.01732
	1.0607
	1.88389
	1.10538
	1.41226
	1.51461
	1.20636
	1.15648
	1.01212
	1.63757
	1.15506
	1.71616
	1.12809
	1.27538
	1.01748
	1.35076
	1.71786
	1.02225
	1.77174
	1.17173
	1.28676
	1.41038
	1.26013
	1.33454
	1.41668
	1.52492
	1.10714
	1.12464
	1.12324
	1.31563
	1.62917
	1.65255
	1.07818
	1.24333
	1.23544
	1.20868
	1.87871
	1.87891
	2.37486
	2.86523
	2.00289
	2.68406
	2.06814
	2.04546
	2.08719
	2.29883
	2.00479
	2.05262
	2.17815
	2.55129
	2.35169
	2.69146
	2.62582
	2.33269
	2.57158
	2.60023
	2.94394
	2.59638
	2.00029
	2.10167
	2.05476
	2.19703
	2.01362
	2.11073
	2.18877
	2.71689
	3.36543
	3.02811
	2.24145
	3.33581
	2.22693
	2.12063
	2.89157
	2.66175
	2.30407
	2.539
	2.10041
	2.08632
	2.03315
	4.27034
	2.77334
	2.16741
	2.5327
	2.45144
	2.18585
	2.68557
	2.66634
	2.38648
	2.19959
	2.94798
	2.20407
	2.36123
	2.51209
[truncated: 56 more rows]

## Sheet: 6L-M
H3K27ac and H3 relative levels to total protein at 4 hpf in Cas13d control and Bckdk KD zebrafish embryos.
	H3K27ac levels			H3 levels
	Cas13d	Bckdk KD		Cas13d	Bckdk KD
	1	0.42991		1	0.448211
	1	0.272789		1	1.32072
	1	0.454832		1	0.723149
	1	0.729139		1	1.3268
	1	0.530621
	Western Blot images analysed for H3K27ac levels
rep1-2				stain free					chemiluminiscence					colorimetric
1-Cas13d
2-Cas13d
3-Bckdk KD
4-Bckdk KD
red square indicates samples analysed
rep3				stain free					chemiluminiscence
1-Cas13d
2-Bckdk KD
rep4-5				stain free					chemiluminiscence
1-Cas13d
2-Bckdk KD
3-Cas13d
4-Bckdk KD
			red square indicates images showed in the manuscript
	Western Blot images analysed for H3 levels
			Chemiluminiscence					Stain free					Colorimetric
Rep-1-2
1-Cas13d
2-Bckdk KD
3-Cas13d
4-Bckdk KD
				red square indicates images showed in the manuscript
			Chemiluminiscence					Stain free					Colorimetric
Rep-3-4
1-Cas13d
2-Bckdk KD
3-Cas13d
4-Bckdk KD
