# Supplementary material for: CRISPR-RfxCas13d screening uncovers Bckdk as a post-translational regulator of maternal-to-zygotic transition in teleosts
Source: EMBO J. 2025 Nov 18;44(23):7021–59. doi: 10.1038/s44318-025-00617-8 (PMC12669676; doi:10.1038/s44318-025-00617-8)
Supplement: Supplementary file 9 — EV Figure Source Data [file 44318_2025_617_MOESM9_ESM.zip › Fig_EV8.xlsx]

## Sheet: 8D
Developmental phenotypes at 6 hpf upon Phf10 KD using individual gRNAs
		30% epiboly			50% epiboly			Germ Ring			Shield
	NI	0	0	4.88	0	0	2.44	9.09	0	0	90.91	100	92.68
	Cas13d	2.33	0	3.45	9.3	3.33	3.45	6.98	0	6.9	81.4	96.67	86.21
	Cas13d + gPHF10-1	29.27	31.82	22.86	29.27	54.55	31.43	9.76	9.09	5.71	31.71	4.55	40
	Cas13d + gPHF10-2	20.45	5.88		36.36	32.35		9.09	8.82		34.09	52.94
	Cas13d + gPHF10-3	35.56	7.14		37.78	35.71		0	7.14		26.67	50
	gPHF10-1-3	19.64	34.55		35.71	47.27		5.36	7.27		39.29	10.91
		30% epiboly	50% epiboly	Germ Ring	Shield	Total
	NI	0	0	3	30	33
	NI	0	0	0	42	42
	NI	2	1	0	38	41
	Cas13d	1	4	3	35	43
	Cas13d	0	1	0	29	30
	Cas13d	1	1	2	25	29
	Cas13d + gPHF10-1	12	12	4	13	41
	Cas13d + gPHF10-1	7	12	2	1	22
	Cas13d + gPHF10-1	8	11	2	14	35
	Cas13d + gPHF10-2	9	16	4	15	44
	Cas13d + gPHF10-2	2	11	3	18	34
	Cas13d + gPHF10-3	16	17	0	12	45
	Cas13d + gPHF10-3	3	15	3	21	42
	Cas13d + gPHF10-1-3	11	20	3	22	56
	Cas13d + gPHF10-1-3	19	26	4	6	55
								5

## Sheet: 8E
Phf10 mRNA relative levels upon the KD of Phf10
	Cas13d	Phf10 KD
	1.02	0.03
	0.98	0.09
	0.82	0.11
	1.22	0.1

## Sheet: 8F
Phf10 protein levels at 6 hpf in overexpression conditions with 50pg of the different phf10 mRNA versions
			1- Phf10 WT mRNA (Threonine)
			2- Phf10 T16D - phosphomimetic version of Phf10 mRNA
			3- Phf10 T16A - non phosphorylatable version of Phf10 mRNA

## Sheet: 8G
Developmental phenotypes at 6 hpf upon the overexpression of the different Phf10 isoforms
		30% epiboly		50% epiboly		Germ Ring		Shield
	NI	6	0	8	4	4	8	82	88
	Phf10-16Thr-50pg	53.7	52.17	42.59	43.48	3.7	4.35	0	0
	Phf10-16Thr-20pg	13.64	3.39	20.45	11.86	0	6.78	65.91	77.97
	Phf10-16Thr-10pg	0	0	0	4.35	5.56	4.35	94.44	91.3
	Phf10-16D-50pg	12.5	26.32	33.33	36.84	8.33	10.53	45.83	26.32
	Phf10-16D-20pg	22.92	8.33	27.08	12.5	4.17	4.17	45.83	75
	Phf10-16D-10pg	0	0	0	0	0	0	100	100
	Phf10-16A-50pg	10.45	44.83	28.36	37.93	2.99	3.45	58.21	13.79
	Phf10-16A-20pg	0	0	14.55	0	5.45	4.44	80	95.56
	Phf10-16A-10pg	0	4.44	0	8.89	0	0	100	86.67
		30% epiboly	50% epiboly	Germ Ring	Shield	Total
	NI	3	4	2	41	50
	NI	0	1	2	22	25
	Phf10-16Thr-50pg	29	23	2	0	54
	Phf10-16Thr-50pg	12	10	1	0	23
	Phf10-16Thr-20pg	6	9	0	29	44
	Phf10-16Thr-20pg	2	7	4	46	59
	Phf10-16Thr-10pg	0	0	1	17	18
	Phf10-16Thr-10pg	0	2	2	42	46
	Phf10-16D-50pg	9	24	6	33	72
	Phf10-16D-50pg	10	14	4	10	38
	Phf10-16D-20pg	11	13	2	22	48
	Phf10-16D-20pg	4	6	2	36	48
	Phf10-16D-10pg	0	0	0	48	48
	Phf10-16D-10pg	0	0	0	48	48
	Phf10-16A-50pg	7	19	2	39	67
	Phf10-16A-50pg	13	11	1	4	29
	Phf10-16A-20pg	0	8	3	44	55
	Phf10-16A-20pg	0	0	2	43	45
	Phf10-16A-10pg	0	0	0	54	54
	Phf10-16A-10pg	2	4	0	39	45

## Sheet: 8H
Bckdk mRNA relative levels 4 hpf in the rescue conditions of Bckdk KD using different Phf10 mRNA isoforms, a WT version (Phf10-T) and version that mimic the phosphorylation state (Phf10-D) and a non-phosphorylatable version (Phf10-A)
	Cas13d	Bckdk KD	Rescue A	Rescue D	Rescue T
	0.61878	0.2847	0.3203	0.18653	0.5854
	0.72573	0.32931	0.23775	0.16928	0.40542
	1.36368	0.30093	0.22965	0.34568	0.23447
	1.63297	0.46895	0.31589	1,77461*	0.22806		* identified as outlier point (Grubs test)

## Sheet: 8I
Phf10 proteins levels in the rescue conditions of Bckdk KD using different Phf10 mRNA isoforms, a WT version (Phf10-T) and version that mimic the phosphorylation state (Phf10-D) and a non-phosphorylatable version (Phf10-A)
western blot against HA epitope
			Stain Free				Chemiluminiscence					Colorimetric
Rep-1
1-Cas13d
2-Bckdk KD
3- Rescue Phf10-A
4-Rescue Phf10-D
5-Rescue Phf10-T
Rep-2	Not shown in the manuscript
			Stain Free				Chemiluminiscence					Colorimetric
#VALUE!
2-Bckdk KD
3- Rescue Phf10-A
4-Rescue Phf10-D
5-Rescue Phf10-T

## Sheet: 8J
H3 relative levels to total protein at 4 hpf in the rescue conditions of Bckdk KD using different Phf10 mRNA isoforms, a WT version (Phf10-T) and version that mimic the phosphorylation state (Phf10-D) and a non-phosphorylatable version (Phf10-A)
	Cas13d	KD	Rescue A	Rescue D	Rescue T
	1	1.67444	0.298328	0.378906	0.347462		gel1-28-02
	1	0.77678	0.387368	0.134081	0.42917		gel3-28-02
	1	1.0739	0.893489	0.923638	0.600169		gel3-03
	1	1.0892	1.21732	0.434146	1.01271		gel1-03
	Image analysed to generated the H3 relative levels
rep1			Stain Free				Chemiluminiscence
1-Cas13d
2-Bckdk KD
3- Rescue Phf10-A
4-Rescue Phf10-D
5-Rescue Phf10-T
rep2
			Stain Free				Chemiluminiscence
1-Cas13d
2-Bckdk KD
3- Rescue Phf10-A
4-Rescue Phf10-D
5-Rescue Phf10-T
rep3			Stain Free				Chemiluminiscence
1-Cas13d
2-Bckdk KD
3- Rescue Phf10-A
4-Rescue Phf10-D
5-Rescue Phf10-T
	#VALUE!
			Stain Free				Chemiluminiscence
rep4
1-Cas13d
2-Bckdk KD
3- Rescue Phf10-A
4-Rescue Phf10-D
5-Rescue Phf10-T

## Sheet: 8K
Representative WB-image again H3K27ac in the rescue conditions
	Stain Free signal					Chemiluminiscence
										1-Cas13d
										2-Bckdk KD
										3- Rescue Phf10-A
										4-Rescue Phf10-D
										5-Rescue Phf10-T

## Sheet: 8L
Western blot analysis against HA epitope in zebrafish embryos at 6 hph in the co-inmunoprecipitation assay, injected with 50pg of Phf10 mRNA and 50 pg of GFP mRNA
														1- Input of 50pg of Phf10 mRNA
														2- Input of 50pg of GFP mRNA
														3- Elution fraction 1 of CO:IP against HA upon the injection of 50pg of Phf10 mRNA
														4- Elution fraction 1 of CO:IP against HA upon the injection of 50pg of Gfp mRNA
														5- Elution fraction 2 of CO:IP against HA upon the injection of 50pg of Phf10 mRNA
														6- Elution fraction 2 of CO:IP against HA upon the injection of 50pg of Gfp mRNA
